# Supplementary material for: CstF-64 and 3′-UTR cis-element determine Star-PAP specificity for target mRNA selection by excluding PAPα
Source: Nucleic Acids Res. 2015 Oct 22;44(2):811–23. doi: 10.1093/nar/gkv1074 (PMC4737136; doi:10.1093/nar/gkv1074)
Supplement: SUPPLEMENTARY DATA [file supp_gkv1074_nar-01841-a-2015-File008.xlsx]

## Sheet: Sheet1
SUPPLEMENTALRY TABLE - 1
Occurance of -AUA- containing Sequence (5-mers and 7-mer) in Star-PAP regulated genes within -50 t0 -150 upstream of cleavage site
Counts refere to the number of occurance of each seqeunce in te dataset
Three possible 5-mers havng AUA, and 7-mer having AUA in the middle of the seqeunce was analysed (Materials and Methods)
AUA containg genes among the Star-PAP target dataset (~80% of the total genes)
					5-mer sequence having -AUA-						7-MER (with AUA)
SL. No.	GI number	Gene Symbol	Position of AUA		xxAUA		xAUAx		AUAxx		xxAUAxx
						Counts	5mer	Counts	5-mer	Counts	7-mer	Counts
1	4506762	S100A3	-53	-50	CAATA	208	AATAT	551	ATATA	507	CAATATA	30
2	4757901	CETN2	-96	-93	TTATA	416	TATAA	261	ATAAA	542	TTATAAA	46
			-53	-50	TAATA	367	AATAT	551	ATATA	507	TAATATA	46
3	5803186	TALDO1	-146	-143	TCATA	197	CATAG	102	ATAGA	138	TCATAGA	9
			-113	-110	TAATA	367	AATAC	158	ATACA	178	TAATACA	19
4	5902033	PWP1	-110	-107	AAATA	602	AATAT	551	ATATC	127	AAATATC	27
5	7657213	HUNK	-122	-119	GGATA	97	GATAG	56	ATAGA	138	GGATAGA	3
			-117	-114	GAATA	217	AATAG	153	ATAGC	79	GAATAGC	8
6	7706142	ARMCX1	-103	-100	TTATA	416	TATAC	119	ATACA	178	TTATACA	25
			-92	-89	GCATA	111	CATAA	172	ATAAG	153	GCATAAG	1
			-77	-74	TTATA	416	TATAT	393	ATATT	459	TTATATT	69
			-67	-64	TTATA	416	TATAT	393	ATATT	459	TTATATT	69
7	10863874	RPL41	-146	-143	TCATA	197	CATAA	172	ATAAA	542	TCATAAA	20
			-57	-54	CCATA	103	CATAT	245	ATATA	507	CCATATA	16
8	11545760	KCNK12	-55	-52	CAATA	208	AATAA	532	ATAAA	542	CAATAAA	60
9	13236578	SLC27A3	-87	-84	CTATA	155	TATAC	119	ATACC	99	CTATACC	4
			-59	-56	TAATA	367	AATAA	532	ATAAA	542	TAATAAA	62
10	13376833	ZSCAN16	-145	-142	TAATA	367	AATAT	551	ATATA	507	TAATATA	46
			-134	-131	TAATA	367	AATAT	551	ATATC	127	TAATATC	12
11	13699810	WHSC1L1	-105	-102	TGATA	203	GATAA	166	ATAAG	153	TGATAAG	14
			-96	-93	TTATA	416	TATAT	393	ATATA	507	TTATATA	74
12	15011922	FGF19	-144	-141	TGATA	203	GATAT	168	ATATT	459	TGATATT	23
			-121	-118	TGATA	203	GATAT	168	ATATG	264	TGATATG	18
			-76	-73	TTATA	416	TATAT	393	ATATT	459	TTATATT	69
13	15718714	HIST1H2AK	-130	-127	CAATA	208	AATAT	551	ATATC	127	CAATATC	7
	15718717	HIST1H2AL	-56	-53	AAATA	602	AATAA	532	ATAAT	318	AAATAAT	69
			-53	-50	TAATA	367	AATAT	551	ATATA	507	TAATATA	46
14	16507966	ENO2	-143	-140	CTATA	155	TATAC	119	ATACA	178	CTATACA	9
15	17738309	TM2D1	-131	-128	GTATA	248	TATAA	261	ATAAT	318	GTATAAT	23
			-128	-125	TAATA	367	AATAG	153	ATAGT	118	TAATAGT	10
			-95	-92	AGATA	164	GATAG	56	ATAGC	79	AGATAGC	2
			-79	-76	TGATA	203	GATAC	89	ATACT	171	TGATACT	15
16	18104951	TBX1	-74	-71	AGATA	164	GATAC	89	ATACA	178	AGATACA	12
			-64	-61	AGATA	164	GATAC	89	ATACT	171	AGATACT	12
			-55	-52	AGATA	164	GATAC	89	ATACA	178	AGATACA	12
17	19557649	HIST1H2AE	-137	-134	CCATA	103	CATAA	172	ATAAG	153	CCATAAG	7
18	21359839	SNRPG	-138	-135	GAATA	217	AATAT	551	ATATA	507	GAATATA	38
			-131	-128	GAATA	217	AATAT	551	ATATC	127	GAATATC	6
19	21536482	HIST1H2BG	-81	-78	GTATA	248	TATAC	119	ATACA	178	GTATACA	13
20	21618324	FOXE1	-105	-102	GTATA	248	TATAA	261	ATAAA	542	GTATAAA	46
			-81	-78	AAATA	602	AATAT	551	ATATG	264	AAATATG	38
			-65	-62	ACATA	208	CATAT	245	ATATG	264	ACATATG	23
21	21749706	FLJ34036	-87	-84	ACATA	208	CATAA	172	ATAAT	318	ACATAAT	14
			-84	-81	TAATA	367	AATAC	158	ATACC	99	TAATACC	13
			-74	-71	AGATA	164	GATAC	89	ATACA	178	AGATACA	12
			-67	-64	CAATA	208	AATAA	532	ATAAA	542	CAATAAA	60
22	21754296	FLJ37785	-146	-143	TGATA	203	GATAG	56	ATAGT	118	TGATAGT	9
			-96	-93	AAATA	602	AATAG	153	ATAGA	138	AAATAGA	22
			-91	-88	GAATA	217	AATAT	551	ATATG	264	GAATATG	13
			-85	-82	GTATA	248	TATAT	393	ATATG	264	GTATATG	21
23	22027639	HIST2H2BE	-84	-81	GAATA	217	AATAG	153	ATAGA	138	GAATAGA	8
24	22027649	LPIN2	-87	-84	TAATA	367	AATAT	551	ATATT	459	TAATATT	56
			-53	-50	AAATA	602	AATAT	551	ATATA	507	AAATATA	80
25	22094124	ZFP28	-113	-110	TGATA	203	GATAA	166	ATAAA	542	TGATAAA	22
			-93	-90	CAATA	208	AATAG	153	ATAGA	138	CAATAGA	11
			-66	-63	CTATA	155	TATAT	393	ATATT	459	CTATATT	24
			-56	-53	AAATA	602	AATAA	532	ATAAA	542	AAATAAA	131
26	22907046	ADORA2B	-113	-110	GTATA	248	TATAA	261	ATAAT	318	GTATAAT	23
27	23510450	APEH	-53	-50	GAATA	217	AATAT	551	ATATA	507	GAATATA	38
28	24462252	ZNF25	-145	-142	TTATA	416	TATAT	393	ATATT	459	TTATATT	69
			-139	-136	TTATA	416	TATAT	393	ATATG	264	TTATATG	29
			-71	-68	TCATA	197	CATAA	172	ATAAC	118	TCATAAC	9
			-53	-50	AAATA	602	AATAT	551	ATATA	507	AAATATA	80
29	25777676	RASSF2	-131	-128	ACATA	208	CATAA	172	ATAAT	318	ACATAAT	14
			-101	-98	CCATA	103	CATAC	100	ATACA	178	CCATACA	6
			-80	-77	TGATA	203	GATAT	168	ATATG	264	TGATATG	18
30	27735142	DCBLD1	-87	-84	AGATA	164	GATAA	166	ATAAA	542	AGATAAA	27
			-82	-79	AAATA	602	AATAT	551	ATATT	459	AAATATT	94
			-68	-65	AAATA	602	AATAT	551	ATATA	507	AAATATA	80
31	28178835	IDH3A	-57	-54	TAATA	367	AATAA	532	ATAAA	542	TAATAAA	62
32	28372534	TCTE3	-71	-68	GAATA	217	AATAG	153	ATAGC	79	GAATAGC	8
33	28872718	BTG2	-91	-88	TGATA	203	GATAG	56	ATAGT	118	TGATAGT	9
			-91	-88	TGATA	203	GATAG	56	ATAGT	118	TGATAGT	9
			-80	-77	TTATA	416	TATAT	393	ATATG	264	TTATATG	29
34	30581116	SOX30	-101	-98	AAATA	602	AATAT	551	ATATT	459	AAATATT	94
			-82	-79	AAATA	602	AATAT	551	ATATT	459	AAATATT	94
			-62	-59	GCATA	111	CATAC	100	ATACA	178	GCATACA	5
35	31077201	SOX18	-97	-94	TAATA	367	AATAT	551	ATATT	459	TAATATT	56
			-70	-67	AAATA	602	AATAT	551	ATATA	507	AAATATA	80
			-61	-58	TAATA	367	AATAC	158	ATACA	178	TAATACA	19
			-56	-53	CAATA	208	AATAT	551	ATATA	507	CAATATA	30
36	31317226	EGR1	-93	-90	TTATA	416	TATAA	261	ATAAA	542	TTATAAA	46
			-59	-56	GGATA	97	GATAT	168	ATATG	264	GGATATG	12
37	31317227	EGR3	-106	-103	TAATA	367	AATAC	158	ATACA	178	TAATACA	19
			-97	-94	AAATA	602	AATAT	551	ATATA	507	AAATATA	80
			-65	-62	CTATA	155	TATAA	261	ATAAA	542	CTATAAA	17
			-53	-50	TTATA	416	TATAT	393	ATATA	507	TTATATA	74
38	31341108	ZCCHC12	-144	-141	CTATA	155	TATAC	119	ATACC	99	CTATACC	4
			-128	-125	AGATA	164	GATAG	56	ATAGA	138	AGATAGA	9
			-124	-121	AGATA	164	GATAT	168	ATATA	507	AGATATA	18
			-116	-113	GCATA	111	CATAG	102	ATAGA	138	GCATAGA	6
			-112	-109	AGATA	164	GATAA	166	ATAAA	542	AGATAAA	27
			-98	-95	AAATA	602	AATAT	551	ATATA	507	AAATATA	80
			-60	-57	CAATA	208	AATAT	551	ATATA	507	CAATATA	30
39	31542746	COMTD1	-91	-88	AAATA	602	AATAA	532	ATAAA	542	AAATAAA	131
40	31543154	TCEAL3	-130	-127	CTATA	155	TATAT	393	ATATT	459	CTATATT	24
			-66	-63	AAATA	602	AATAA	532	ATAAA	542	AAATAAA	131
41	31791029	KRTAP19-1	-140	-137	GGATA	97	GATAT	168	ATATG	264	GGATATG	12
			-113	-110	GGATA	97	GATAT	168	ATATG	264	GGATATG	12
			-86	-83	GGATA	97	GATAT	168	ATATG	264	GGATATG	12
			-59	-56	GGATA	97	GATAT	168	ATATG	264	GGATATG	12
42	31795545	SLC13A4	-86	-83	CAATA	208	AATAC	158	ATACA	178	CAATACA	9
			-77	-74	CCATA	103	CATAG	102	ATAGG	80	CCATAGG	9
43	31880782	PELO	-92	-89	AAATA	602	AATAA	532	ATAAT	318	AAATAAT	69
44	31982913	WDR54	-126	-123	TCATA	197	CATAA	172	ATAAA	542	TCATAAA	20
45	32528296	RPS6KA5	-74	-71	GAATA	217	AATAA	532	ATAAA	542	GAATAAA	42
			-64	-61	GTATA	248	TATAT	393	ATATA	507	GTATATA	51
46	32698685	GALNT5	-94	-91	CCATA	103	CATAT	245	ATATC	127	CCATATC	8
			-70	-67	AAATA	602	AATAT	551	ATATT	459	AAATATT	94
47	33469927	CCDC132	-122	-119	TCATA	197	CATAT	245	ATATA	507	TCATATA	22
			-94	-91	TTATA	416	TATAT	393	ATATT	459	TTATATT	69
			-73	-70	ACATA	208	CATAC	100	ATACC	99	ACATACC	7
48	33519465	NDUFB2	-65	-62	TCATA	197	CATAT	245	ATATT	459	TCATATT	24
49	33569215	LHX9	-128	-125	CCATA	103	CATAC	100	ATACT	171	CCATACT	7
			-99	-96	CAATA	208	AATAG	153	ATAGC	79	CAATAGC	4
			-53	-50	AAATA	602	AATAT	551	ATATA	507	AAATATA	80
50	33598921	SCARA3	-135	-132	GAATA	217	AATAT	551	ATATA	507	GAATATA	38
			-77	-74	ACATA	208	CATAT	245	ATATT	459	ACATATT	20
51	33598962	MTMR9	-131	-128	TAATA	367	AATAT	551	ATATT	459	TAATATT	56
			-66	-63	CTATA	155	TATAG	104	ATAGA	138	CTATAGA	16
			-53	-50	TAATA	367	AATAT	551	ATATA	507	TAATATA	46
52	33874706	MGC20647	-53	-50	TGATA	203	GATAT	168	ATATA	507	TGATATA	27
53	34485717	RAB33A	-142	-139	CGATA	15	GATAT	168	ATATA	507	CGATATA	3
			-136	-133	AAATA	602	AATAC	158	ATACA	178	AAATACA	28
			-129	-126	AGATA	164	GATAA	166	ATAAA	542	AGATAAA	27
			-83	-80	GCATA	111	CATAA	172	ATAAT	318	GCATAAT	12
			-58	-55	CCATA	103	CATAC	100	ATACA	178	CCATACA	6
54	34528998	FLJ41455	-97	-94	TCATA	197	CATAT	245	ATATT	459	TCATATT	24
			-90	-87	CTATA	155	TATAG	104	ATAGT	118	CTATAGT	7
			-69	-66	TGATA	203	GATAG	56	ATAGA	138	TGATAGA	6
55	34734067	FBLN1	-120	-117	TCATA	197	CATAG	102	ATAGA	138	TCATAGA	9
			-62	-59	CGATA	15	GATAA	166	ATAAA	542	CGATAAA	3
56	34878851	TRIM55	-145	-142	AAATA	602	AATAT	551	ATATA	507	AAATATA	80
			-141	-138	ATATA	58	TATAT	393	ATATA	507	ATATATA	16
			-131	-128	ACATA	208	CATAT	245	ATATC	127	ACATATC	9
			-117	-114	AAATA	602	AATAT	551	ATATA	507	AAATATA	80
			-113	-110	ATATA	58	TATAT	393	ATATA	507	ATATATA	16
			-109	-106	ATATA	58	TATAT	393	ATATT	459	ATATATT	8
			-87	-84	TAATA	367	AATAT	551	ATATT	459	TAATATT	56
			-73	-70	CCATA	103	CATAA	172	ATAAT	318	CCATAAT	8
			-54	-51	ACATA	208	CATAA	172	ATAAT	318	ACATAAT	14
57	38016940	HSPB8	-111	-108	AAATA	602	AATAA	532	ATAAC	118	AAATAAC	15
			-101	-98	AAATA	602	AATAA	532	ATAAT	318	AAATAAT	69
			-94	-91	TAATA	367	AATAA	532	ATAAT	318	TAATAAT	39
			-91	-88	TAATA	367	AATAA	532	ATAAT	318	TAATAAT	39
			-88	-85	TAATA	367	AATAA	532	ATAAT	318	TAATAAT	39
			-85	-82	TAATA	367	AATAA	532	ATAAT	318	TAATAAT	39
			-82	-79	TAATA	367	AATAA	532	ATAAT	318	TAATAAT	39
			-79	-76	TAATA	367	AATAA	532	ATAAT	318	TAATAAT	39
			-76	-73	TAATA	367	AATAA	532	ATAAA	542	TAATAAA	62
58	38045914	PAPPA	-147	-144	TAATA	367	AATAA	532	ATAAT	318	TAATAAT	39
			-147	-144	TAATA	367	AATAA	532	ATAAT	318	TAATAAT	39
			-129	-126	AAATA	602	AATAT	551	ATATT	459	AAATATT	94
			-106	-103	CTATA	155	TATAC	119	ATACT	171	CTATACT	7
			-91	-88	CTATA	155	TATAT	393	ATATT	459	CTATATT	24
			-80	-77	AAATA	602	AATAT	551	ATATA	507	AAATATA	80
			-76	-73	ATATA	58	TATAA	261	ATAAT	318	ATATAAT	6
			-73	-70	TAATA	367	AATAG	153	ATAGC	79	TAATAGC	11
59	38176299	NES	-58	-55	GAATA	217	AATAA	532	ATAAA	542	GAATAAA	42
60	38201712	EFNB3	-130	-127	TGATA	203	GATAT	168	ATATT	459	TGATATT	23
61	38327521	ANKRD1	-79	-76	GTATA	248	TATAA	261	ATAAA	542	GTATAAA	46
			-71	-68	GTATA	248	TATAT	393	ATATT	459	GTATATT	25
			-53	-50	ACATA	208	CATAT	245	ATATA	507	ACATATA	30
62	38327560	STK4	-61	-58	CTATA	155	TATAC	119	ATACC	99	CTATACC	4
63	38348210	GOLT1A	-53	-50	CTATA	155	TATAT	393	ATATA	507	CTATATA	17
64	38373676	RAPGEF1	-142	-139	TAATA	367	AATAT	551	ATATA	507	TAATATA	46
			-138	-135	ATATA	58	TATAT	393	ATATG	264	ATATATG	7
			-73	-70	TTATA	416	TATAT	393	ATATG	264	TTATATG	29
			-61	-58	AAATA	602	AATAA	532	ATAAA	542	AAATAAA	131
65	38504668	SERPINB8	-130	-127	GTATA	248	TATAG	104	ATAGG	80	GTATAGG	8
			-124	-121	GTATA	248	TATAC	119	ATACC	99	GTATACC	9
66	38569403	ARL4C	-77	-74	CCATA	103	CATAG	102	ATAGC	79	CCATAGC	2
			-67	-64	TTATA	416	TATAA	261	ATAAT	318	TTATAAT	35
			-60	-57	GCATA	111	CATAT	245	ATATA	507	GCATATA	24
			-53	-50	TGATA	203	GATAT	168	ATATA	507	TGATATA	27
67	38679887	RAB6A	-142	-139	TAATA	367	AATAT	551	ATATT	459	TAATATT	56
			-86	-83	TCATA	197	CATAG	102	ATAGT	118	TCATAGT	10
			-65	-62	TAATA	367	AATAA	532	ATAAA	542	TAATAAA	62
68	38683848	FIBP	-62	-59	ACATA	208	CATAT	245	ATATC	127	ACATATC	9
69	39653324	PHF20L1	-132	-129	AGATA	164	GATAT	168	ATATT	459	AGATATT	19
			-107	-104	TTATA	416	TATAA	261	ATAAC	118	TTATAAC	18
			-59	-56	ACATA	208	CATAT	245	ATATG	264	ACATATG	23
70	39777593	SLCO4A1	-54	-51	GCATA	111	CATAA	172	ATAAT	318	GCATAAT	12
71	39812473	TFAP2C	-87	-84	AAATA	602	AATAA	532	ATAAT	318	AAATAAT	69
			-69	-66	TGATA	203	GATAC	89	ATACG	18	TGATACG	3
			-61	-58	GTATA	248	TATAA	261	ATAAT	318	GTATAAT	23
			-58	-55	TAATA	367	AATAA	532	ATAAA	542	TAATAAA	62
72	39995073	CDKN2D	-64	-61	TAATA	367	AATAA	532	ATAAT	318	TAATAAT	39
73	39995092	PTHLH	-101	-98	AAATA	602	AATAT	551	ATATA	507	AAATATA	80
			-61	-58	AAATA	602	AATAA	532	ATAAC	118	AAATAAC	15
			-53	-50	GTATA	248	TATAT	393	ATATA	507	GTATATA	51
74	40255081	LZIC	-101	-98	CAATA	208	AATAA	532	ATAAA	542	CAATAAA	60
75	40255102	ZNF488	-53	-50	GCATA	111	CATAT	245	ATATA	507	GCATATA	24
76	40316925	CLUL1	-142	-139	GAATA	217	AATAA	532	ATAAA	542	GAATAAA	42
			-138	-135	AAATA	602	AATAC	158	ATACT	171	AAATACT	27
77	40548423	BRI3BP	-144	-141	AAATA	602	AATAT	551	ATATT	459	AAATATT	94
			-126	-123	GGATA	97	GATAT	168	ATATA	507	GGATATA	15
			-118	-115	CCATA	103	CATAT	245	ATATT	459	CCATATT	10
			-82	-79	GCATA	111	CATAG	102	ATAGA	138	GCATAGA	6
			-75	-72	GCATA	111	CATAA	172	ATAAA	542	GCATAAA	10
78	40549400	CSNK1E	-97	-94	AAATA	602	AATAT	551	ATATT	459	AAATATT	94
79	40805829	COPS8	-93	-90	CTATA	155	TATAT	393	ATATG	264	CTATATG	17
80	40806188	HK2	-87	-84	CAATA	208	AATAC	158	ATACA	178	CAATACA	9
			-83	-80	ACATA	208	CATAA	172	ATAAC	118	ACATAAC	7
81	40807467	TOMM34	-106	-103	CAATA	208	AATAT	551	ATATC	127	CAATATC	7
82	41327719	CAP2	-143	-140	GAATA	217	AATAA	532	ATAAT	318	GAATAAT	17
			-125	-122	AAATA	602	AATAA	532	ATAAT	318	AAATAAT	69
			-92	-89	AAATA	602	AATAA	532	ATAAA	542	AAATAAA	131
			-67	-64	AAATA	602	AATAC	158	ATACT	171	AAATACT	27
83	41327725	CHRNB1	-62	-59	ACATA	208	CATAG	102	ATAGT	118	ACATAGT	11
84	41352696	CENPI	-100	-97	TTATA	416	TATAA	261	ATAAG	153	TTATAAG	20
			-55	-52	GCATA	111	CATAA	172	ATAAA	542	GCATAAA	10
85	41352713	MYT1	-116	-113	CAATA	208	AATAC	158	ATACT	171	CAATACT	11
86	41393584	DNASE1L2	-71	-68	CAATA	208	AATAA	532	ATAAA	542	CAATAAA	60
87	41872461	ELK4	-72	-69	AAATA	602	AATAA	532	ATAAA	542	AAATAAA	131
88	41872499	DGKA	-111	-108	ACATA	208	CATAC	100	ATACA	178	ACATACA	14
			-91	-88	ACATA	208	CATAC	100	ATACA	178	ACATACA	14
			-67	-64	GAATA	217	AATAA	532	ATAAA	542	GAATAAA	42
89	42476152	PTN	-119	-116	ACATA	208	CATAA	172	ATAAA	542	ACATAAA	24
90	42516554	PKN3	-67	-64	TGATA	203	GATAT	168	ATATG	264	TGATATG	18
91	42519913	STAT5B	-100	-97	CAATA	208	AATAA	532	ATAAA	542	CAATAAA	60
92	42741656	TIAF1	-53	-50	CGATA	15	GATAT	168	ATATA	507	CGATATA	3
93	42794753	ACSL3	-119	-116	TCATA	197	CATAA	172	ATAAT	318	TCATAAT	22
			-111	-108	AAATA	602	AATAT	551	ATATT	459	AAATATT	94
			-96	-93	GGATA	97	GATAA	166	ATAAC	118	GGATAAC	7
			-73	-70	AAATA	602	AATAT	551	ATATT	459	AAATATT	94
			-55	-52	CTATA	155	TATAT	393	ATATA	507	CTATATA	17
95	45333897	FAM43A	-145	-142	GTATA	248	TATAT	393	ATATA	507	GTATATA	51
			-129	-126	GTATA	248	TATAA	261	ATAAA	542	GTATAAA	46
			-61	-58	GAATA	217	AATAA	532	ATAAA	542	GAATAAA	42
95	45439320	PPID	-99	-96	TCATA	197	CATAA	172	ATAAA	542	TCATAAA	20
			-92	-89	AAATA	602	AATAA	532	ATAAT	318	AAATAAT	69
96	45439321	PPIF	-115	-112	TCATA	197	CATAA	172	ATAAG	153	TCATAAG	13
97	45439360	CALCB	-145	-142	CAATA	208	AATAT	551	ATATT	459	CAATATT	22
			-107	-104	GCATA	111	CATAT	245	ATATT	459	GCATATT	18
98	45446748	KIF5A	-84	-81	AAATA	602	AATAG	153	ATAGA	138	AAATAGA	22
			-57	-54	ACATA	208	CATAT	245	ATATA	507	ACATATA	30
99	45827788	CHAF1B	-137	-134	CAATA	208	AATAA	532	ATAAG	153	CAATAAG	8
100	45935388	SULT1C2	-104	-101	AAATA	602	AATAA	532	ATAAT	318	AAATAAT	69
			-101	-98	TAATA	367	AATAG	153	ATAGC	79	TAATAGC	11
			-73	-70	CTATA	155	TATAT	393	ATATG	264	CTATATG	17
			-67	-64	GTATA	248	TATAT	393	ATATG	264	GTATATG	21
			-54	-51	AAATA	602	AATAA	532	ATAAT	318	AAATAAT	69
101	45935390	CCDC69	-53	-50	CGATA	15	GATAT	168	ATATA	507	CGATATA	3
102	46094078	CCDC85B	-67	-64	TAATA	367	AATAA	532	ATAAA	542	TAATAAA	62
103	46249380	ZNF395	-55	-52	CAATA	208	AATAT	551	ATATA	507	CAATATA	30
104	46370085	TCF12	-142	-139	TGATA	203	GATAA	166	ATAAA	542	TGATAAA	22
			-78	-75	CAATA	208	AATAT	551	ATATG	264	CAATATG	11
			-72	-69	GTATA	248	TATAT	393	ATATA	507	GTATATA	51
			-53	-50	CAATA	208	AATAT	551	ATATA	507	CAATATA	30
105	46370096	SSU72	-138	-135	ACATA	208	CATAC	100	ATACC	99	ACATACC	7
106	46410932	ZNF528	-132	-129	GCATA	111	CATAT	245	ATATT	459	GCATATT	18
			-94	-91	TTATA	416	TATAA	261	ATAAG	153	TTATAAG	20
107	46447822	NFATC2IP	-146	-143	AAATA	602	AATAT	551	ATATT	459	AAATATT	94
108	47078294	ADA	-64	-61	CAATA	208	AATAA	532	ATAAA	542	CAATAAA	60
109	47132584	PRKAR2B	-127	-124	AAATA	602	AATAA	532	ATAAT	318	AAATAAT	69
			-88	-85	GAATA	217	AATAA	532	ATAAC	118	GAATAAC	9
110	47157319	PRKCA	-113	-110	GTATA	248	TATAA	261	ATAAC	118	GTATAAC	11
			-88	-85	TGATA	203	GATAC	89	ATACG	18	TGATACG	3
111	47519383	RTN4R	-79	-76	GTATA	248	TATAT	393	ATATA	507	GTATATA	51
			-71	-68	AGATA	164	GATAT	168	ATATG	264	AGATATG	8
112	47717095	KLRG1	-135	-132	TCATA	197	CATAG	102	ATAGT	118	TCATAGT	10
			-94	-91	CTATA	155	TATAT	393	ATATC	127	CTATATC	12
			-85	-82	AAATA	602	AATAC	158	ATACC	99	AAATACC	5
			-76	-73	AGATA	164	GATAG	56	ATAGT	118	AGATAGT	4
113	47717122	ITSN1	-135	-132	TGATA	203	GATAT	168	ATATT	459	TGATATT	23
			-128	-125	TCATA	197	CATAG	102	ATAGC	79	TCATAGC	8
114	47933345	ZDHHC13	-93	-90	CTATA	155	TATAA	261	ATAAA	542	CTATAAA	17
			-93	-90	CTATA	155	TATAA	261	ATAAA	542	CTATAAA	17
			-89	-86	AAATA	602	AATAT	551	ATATG	264	AAATATG	38
			-78	-75	AAATA	602	AATAT	551	ATATT	459	AAATATT	94
			-70	-67	AAATA	602	AATAG	153	ATAGA	138	AAATAGA	22
115	48374438	NUAK1	-105	-102	GGATA	97	GATAA	166	ATAAC	118	GGATAAC	7
116	48375166	MAP6	-122	-119	AAATA	602	AATAT	551	ATATT	459	AAATATT	94
			-112	-109	GTATA	248	TATAG	104	ATAGC	79	GTATAGC	6
117	49472836	SFXN3	-89	-86	TGATA	203	GATAA	166	ATAAC	118	TGATAAC	8
			-60	-57	CAATA	208	AATAA	532	ATAAA	542	CAATAAA	60
118	49574511	PRSS27	-78	-75	AAATA	602	AATAG	153	ATAGC	79	AAATAGC	7
			-53	-50	AAATA	602	AATAT	551	ATATA	507	AAATATA	80
119	49574522	KLHDC2	-113	-110	GTATA	248	TATAA	261	ATAAT	318	GTATAAT	23
			-107	-104	TTATA	416	TATAT	393	ATATG	264	TTATATG	29
120	49619230	SLC37A1	-138	-135	ACATA	208	CATAA	172	ATAAA	542	ACATAAA	24
			-62	-59	AAATA	602	AATAC	158	ATACT	171	AAATACT	27
121	49640008	TTC3	-91	-88	ACATA	208	CATAA	172	ATAAC	118	ACATAAC	7
			-81	-78	AGATA	164	GATAC	89	ATACT	171	AGATACT	12
			-62	-59	TTATA	416	TATAT	393	ATATT	459	TTATATT	69
122	50263051	GPM6B	-147	-144	AAATA	602	AATAC	158	ATACT	171	AAATACT	27
			-136	-133	AAATA	602	AATAT	551	ATATG	264	AAATATG	38
			-73	-70	AAATA	602	AATAA	532	ATAAG	153	AAATAAG	28
123	50592987	UQCRC2	-97	-94	TAATA	367	AATAT	551	ATATA	507	TAATATA	46
			-64	-61	AAATA	602	AATAA	532	ATAAG	153	AAATAAG	28
			-57	-54	GCATA	111	CATAA	172	ATAAA	542	GCATAAA	10
			-53	-50	AAATA	602	AATAT	551	ATATA	507	AAATATA	80
124	50593007	TMBIM1	-128	-125	GGATA	97	GATAT	168	ATATA	507	GGATATA	15
			-105	-102	TAATA	367	AATAG	153	ATAGA	138	TAATAGA	17
			-88	-85	CTATA	155	TATAT	393	ATATC	127	CTATATC	12
			-73	-70	GGATA	97	GATAC	89	ATACA	178	GGATACA	7
			-65	-62	CTATA	155	TATAA	261	ATAAA	542	CTATAAA	17
			-56	-53	TAATA	367	AATAA	532	ATAAA	542	TAATAAA	62
125	50897283	PTRH1	-78	-75	TTATA	416	TATAC	119	ATACA	178	TTATACA	25
126	51039801	BICD1	-130	-127	CTATA	155	TATAC	119	ATACA	178	CTATACA	9
			-124	-121	AAATA	602	AATAA	532	ATAAT	318	AAATAAT	69
			-85	-82	AAATA	602	AATAA	532	ATAAG	153	AAATAAG	28
			-79	-76	GCATA	111	CATAA	172	ATAAT	318	GCATAAT	12
127	51243030	OSBPL8	-117	-114	TTATA	416	TATAA	261	ATAAC	118	TTATAAC	18
			-84	-81	TAATA	367	AATAA	532	ATAAT	318	TAATAAT	39
128	51317379	GLCE	-129	-126	TTATA	416	TATAT	393	ATATA	507	TTATATA	74
			-80	-77	CTATA	155	TATAC	119	ATACA	178	CTATACA	9
129	51477715	MAN2A2	-78	-75	CAATA	208	AATAG	153	ATAGG	80	CAATAGG	6
130	51479133	ATP5J	-100	-97	GAATA	217	AATAA	532	ATAAA	542	GAATAAA	42
			-85	-82	TCATA	197	CATAA	172	ATAAC	118	TCATAAC	9
131	51988909	FGFRL1	-65	-62	GTATA	248	TATAT	393	ATATT	459	GTATATT	25
132	52352802	SLC30A1	-94	-91	TTATA	416	TATAT	393	ATATA	507	TTATATA	74
			-87	-84	ACATA	208	CATAA	172	ATAAT	318	ACATAAT	14
			-54	-51	TGATA	203	GATAA	166	ATAAT	318	TGATAAT	25
133	52426739	ARG2	-100	-97	TCATA	197	CATAA	172	ATAAG	153	TCATAAG	13
			-100	-97	TCATA	197	CATAA	172	ATAAG	153	TCATAAG	13
			-73	-70	GGATA	97	GATAA	166	ATAAC	118	GGATAAC	7
134	52426740	ATPAF2	-140	-137	GGATA	97	GATAT	168	ATATC	127	GGATATC	7
135	52426776	HS3ST1	-131	-128	CAATA	208	AATAT	551	ATATT	459	CAATATT	22
			-63	-60	GAATA	217	AATAT	551	ATATT	459	GAATATT	38
			-53	-50	ACATA	208	CATAT	245	ATATA	507	ACATATA	30
136	52485940	ITGA9	-132	-129	TCATA	197	CATAT	245	ATATG	264	TCATATG	20
137	52630444	MMD	-135	-132	GTATA	248	TATAT	393	ATATT	459	GTATATT	25
			-121	-118	TAATA	367	AATAT	551	ATATA	507	TAATATA	46
			-60	-57	TAATA	367	AATAT	551	ATATG	264	TAATATG	33
138	52632376	MAGED1	-113	-110	AGATA	164	GATAA	166	ATAAA	542	AGATAAA	27
139	52693944	OR2A7	-122	-119	AAATA	602	AATAT	551	ATATC	127	AAATATC	27
140	52694750	GPNMB	-74	-71	CTATA	155	TATAT	393	ATATG	264	CTATATG	17
141	52694753	RGS10	-117	-114	ACATA	208	CATAA	172	ATAAA	542	ACATAAA	24
			-106	-103	GAATA	217	AATAA	532	ATAAT	318	GAATAAT	17
			-103	-100	TAATA	367	AATAA	532	ATAAT	318	TAATAAT	39
			-100	-97	TAATA	367	AATAA	532	ATAAC	118	TAATAAC	9
142	53759146	H2AFZ	-83	-80	TTATA	416	TATAG	104	ATAGT	118	TTATAGT	16
			-53	-50	ACATA	208	CATAT	245	ATATA	507	ACATATA	30
143	53832025	IQSEC2	-56	-53	GTATA	248	TATAT	393	ATATA	507	GTATATA	51
144	53988386	TTYH2	-71	-68	TTATA	416	TATAT	393	ATATA	507	TTATATA	74
145	54144638	IVNS1ABP	-93	-90	TAATA	367	AATAT	551	ATATG	264	TAATATG	33
			-75	-72	TAATA	367	AATAT	551	ATATG	264	TAATATG	33
146	54144649	CXCL3	-125	-122	GCATA	111	CATAA	172	ATAAT	318	GCATAAT	12
147	54792139	HEMK1	-76	-73	TGATA	203	GATAA	166	ATAAA	542	TGATAAA	22
148	54792145	TRIM47	-54	-51	GAATA	217	AATAA	532	ATAAT	318	GAATAAT	17
149	54792783	XRCC6BP1	-74	-71	TGATA	203	GATAG	56	ATAGG	80	TGATAGG	5
150	55741642	KLHL14	-130	-127	ACATA	208	CATAA	172	ATAAG	153	ACATAAG	10
			-104	-101	GAATA	217	AATAA	532	ATAAA	542	GAATAAA	42
			-100	-97	AAATA	602	AATAA	532	ATAAG	153	AAATAAG	28
151	55742729	STOX2	-147	-144	TAATA	367	AATAC	158	ATACG	18	TAATACG	2
152	55743121	RBP4	-140	-137	CCATA	103	CATAA	172	ATAAA	542	CCATAAA	8
			-122	-119	ACATA	208	CATAA	172	ATAAA	542	ACATAAA	24
			-116	-113	AGATA	164	GATAC	89	ATACA	178	AGATACA	12
153	55749788	DENND1A	-100	-97	TAATA	367	AATAT	551	ATATG	264	TAATATG	33
			-70	-67	AAATA	602	AATAT	551	ATATT	459	AAATATT	94
			-55	-52	AAATA	602	AATAA	532	ATAAA	542	AAATAAA	131
154	55953136	IRF8	-116	-113	ACATA	208	CATAT	245	ATATC	127	ACATATC	9
			-107	-104	TAATA	367	AATAT	551	ATATG	264	TAATATG	33
			-94	-91	GAATA	217	AATAT	551	ATATT	459	GAATATT	38
			-65	-62	GTATA	248	TATAT	393	ATATT	459	GTATATT	25
155	56119169	CCL2	-115	-112	TAATA	367	AATAC	158	ATACA	178	TAATACA	19
			-75	-72	AAATA	602	AATAT	551	ATATT	459	AAATATT	94
			-57	-54	GAATA	217	AATAT	551	ATATT	459	GAATATT	38
156	56243487	RPS6KA2	-89	-86	AGATA	164	GATAT	168	ATATT	459	AGATATT	19
			-60	-57	GAATA	217	AATAG	153	ATAGA	138	GAATAGA	8
157	56549134	TAGLN3	-54	-51	TTATA	416	TATAA	261	ATAAT	318	TTATAAT	35
158	56550122	TOR1A	-109	-106	CTATA	155	TATAA	261	ATAAA	542	CTATAAA	17
			-59	-56	TTATA	416	TATAA	261	ATAAA	542	TTATAAA	46
159	56682941	RGS14	-115	-112	ACATA	208	CATAG	102	ATAGA	138	ACATAGA	5
			-108	-105	CTATA	155	TATAC	119	ATACT	171	CTATACT	7
			-99	-96	ACATA	208	CATAC	100	ATACA	178	ACATACA	14
160	56806676	LOC401052	-60	-57	GAATA	217	AATAC	158	ATACA	178	GAATACA	8
161	57165426	ZBED1	-58	-55	CAATA	208	AATAA	532	ATAAA	542	CAATAAA	60
162	57242758	RCBTB1	-142	-139	TCATA	197	CATAT	245	ATATT	459	TCATATT	24
			-130	-127	AGATA	164	GATAG	56	ATAGC	79	AGATAGC	2
			-85	-82	TGATA	203	GATAC	89	ATACT	171	TGATACT	15
			-55	-52	TAATA	367	AATAT	551	ATATA	507	TAATATA	46
163	58530839	DSP	-121	-118	TAATA	367	AATAT	551	ATATG	264	TAATATG	33
			-113	-110	TTATA	416	TATAA	261	ATAAG	153	TTATAAG	20
			-103	-100	GTATA	248	TATAA	261	ATAAA	542	GTATAAA	46
			-90	-87	GCATA	111	CATAT	245	ATATT	459	GCATATT	18
			-79	-76	TCATA	197	CATAG	102	ATAGG	80	TCATAGG	8
			-67	-64	AAATA	602	AATAT	551	ATATT	459	AAATATT	94
164	58530878	MAGEF1	-142	-139	GTATA	248	TATAA	261	ATAAA	542	GTATAAA	46
			-56	-53	GTATA	248	TATAC	119	ATACC	99	GTATACC	9
165	58530885	IRAK2	-133	-130	GTATA	248	TATAT	393	ATATA	507	GTATATA	51
			-65	-62	AAATA	602	AATAT	551	ATATC	127	AAATATC	27
166	59710102	PCGF3	-140	-137	AAATA	602	AATAC	158	ATACG	18	AAATACG	2
			-110	-107	CCATA	103	CATAG	102	ATAGG	80	CCATAGG	9
167	59853224	KLF9	-84	-81	TTATA	416	TATAA	261	ATAAA	542	TTATAAA	46
168	59889569	NUDT21	-113	-110	GTATA	248	TATAA	261	ATAAA	542	GTATAAA	46
			-91	-88	TTATA	416	TATAT	393	ATATT	459	TTATATT	69
			-83	-80	TTATA	416	TATAT	393	ATATT	459	TTATATT	69
169	61639470	IL32	-146	-143	TTATA	416	TATAC	119	ATACT	171	TTATACT	22
			-126	-123	AGATA	164	GATAC	89	ATACC	99	AGATACC	7
170	61676083	STC1	-112	-109	TTATA	416	TATAA	261	ATAAT	318	TTATAAT	35
			-97	-94	CCATA	103	CATAG	102	ATAGC	79	CCATAGC	2
			-92	-89	GCATA	111	CATAA	172	ATAAT	318	GCATAAT	12
			-89	-86	TAATA	367	AATAT	551	ATATG	264	TAATATG	33
			-59	-56	AGATA	164	GATAA	166	ATAAA	542	AGATAAA	27
			-53	-50	AAATA	602	AATAT	551	ATATA	507	AAATATA	80
171	61676101	ZNF789	-121	-118	TTATA	416	TATAA	261	ATAAA	542	TTATAAA	46
			-71	-68	CAATA	208	AATAA	532	ATAAA	542	CAATAAA	60
172	61742774	LNPEP	-119	-116	TTATA	416	TATAA	261	ATAAT	318	TTATAAT	35
			-104	-101	TCATA	197	CATAA	172	ATAAA	542	TCATAAA	20
			-94	-91	TGATA	203	GATAG	56	ATAGT	118	TGATAGT	9
173	62241010	AKT1	-75	-72	TTATA	416	TATAA	261	ATAAT	318	TTATAAT	35
			-72	-69	TAATA	367	AATAT	551	ATATA	507	TAATATA	46
			-67	-64	TAATA	367	AATAT	551	ATATG	264	TAATATG	33
174	62241025	DMRT1	-108	-105	TTATA	416	TATAT	393	ATATA	507	TTATATA	74
175	62739164	PLOD2	-143	-140	AAATA	602	AATAT	551	ATATC	127	AAATATC	27
			-53	-50	CCATA	103	CATAT	245	ATATA	507	CCATATA	16
176	62739177	RTKN	-89	-86	ACATA	208	CATAC	100	ATACC	99	ACATACC	7
177	62865629	SLC27A6	-143	-140	GCATA	111	CATAA	172	ATAAC	118	GCATAAC	3
			-123	-120	TAATA	367	AATAC	158	ATACT	171	TAATACT	13
			-107	-104	AAATA	602	AATAA	532	ATAAT	318	AAATAAT	69
			-104	-101	TAATA	367	AATAA	532	ATAAA	542	TAATAAA	62
			-100	-97	AAATA	602	AATAG	153	ATAGT	118	AAATAGT	17
			-56	-53	TAATA	367	AATAA	532	ATAAG	153	TAATAAG	18
178	62912475	LLGL1	-57	-54	TAATA	367	AATAT	551	ATATT	459	TAATATT	56
179	62953126	PHC1	-125	-122	CTATA	155	TATAG	104	ATAGG	80	CTATAGG	4
			-125	-122	CTATA	155	TATAG	104	ATAGG	80	CTATAGG	4
			-113	-110	GAATA	217	AATAA	532	ATAAC	118	GAATAAC	9
			-85	-82	GTATA	248	TATAA	261	ATAAA	542	GTATAAA	46
			-81	-78	AAATA	602	AATAA	532	ATAAT	318	AAATAAT	69
180	63054846	CCDC34	-75	-72	ACATA	208	CATAA	172	ATAAA	542	ACATAAA	24
181	63054863	PAG1	-143	-140	TAATA	367	AATAA	532	ATAAA	542	TAATAAA	62
			-125	-122	CTATA	155	TATAT	393	ATATA	507	CTATATA	17
			-121	-118	ATATA	58	TATAA	261	ATAAA	542	ATATAAA	10
			-99	-96	AAATA	602	AATAG	153	ATAGC	79	AAATAGC	7
182	63252889	P4HA2	-104	-101	TGATA	203	GATAC	89	ATACC	99	TGATACC	8
183	63252914	ESCO2	-107	-104	AAATA	602	AATAT	551	ATATT	459	AAATATT	94
184	63252917	GPRC5A	-84	-81	GTATA	248	TATAA	261	ATAAT	318	GTATAAT	23
			-81	-78	TAATA	367	AATAA	532	ATAAG	153	TAATAAG	18
			-57	-54	CAATA	208	AATAA	532	ATAAA	542	CAATAAA	60
185	66346686	DKK3	-139	-136	GCATA	111	CATAA	172	ATAAA	542	GCATAAA	10
			-80	-77	GAATA	217	AATAA	532	ATAAA	542	GAATAAA	42
186	66346697	NAGLU	-147	-144	GGATA	97	GATAA	166	ATAAC	118	GGATAAC	7
187	66346701	NAGS	-117	-114	AAATA	602	AATAA	532	ATAAT	318	AAATAAT	69
			-114	-111	TAATA	367	AATAC	158	ATACC	99	TAATACC	13
			-97	-94	TGATA	203	GATAT	168	ATATT	459	TGATATT	23
189	66346709	MAGI2	-97	-94	GGATA	97	GATAA	166	ATAAA	542	GGATAAA	14
			-60	-57	TGATA	203	GATAT	168	ATATT	459	TGATATT	23
190	66347874	C1R	-138	-135	GGATA	97	GATAT	168	ATATA	507	GGATATA	15
			-94	-91	TGATA	203	GATAC	89	ATACC	99	TGATACC	8
			-76	-73	GAATA	217	AATAT	551	ATATA	507	GAATATA	38
			-60	-57	AAATA	602	AATAA	532	ATAAA	542	AAATAAA	131
191	66528685	FANCB	-142	-139	TCATA	197	CATAT	245	ATATT	459	TCATATT	24
			-132	-129	AAATA	602	AATAT	551	ATATG	264	AAATATG	38
			-116	-113	CCATA	103	CATAT	245	ATATA	507	CCATATA	16
			-91	-88	CTATA	155	TATAT	393	ATATG	264	CTATATG	17
			-72	-69	AAATA	602	AATAA	532	ATAAA	542	AAATAAA	131
192	66933010	BAALC	-65	-62	GGATA	97	GATAC	89	ATACC	99	GGATACC	2
			-53	-50	TCATA	197	CATAT	245	ATATA	507	TCATATA	22
193	67191026	ITGA4	-132	-129	ACATA	208	CATAA	172	ATAAT	318	ACATAAT	14
			-66	-63	AAATA	602	AATAT	551	ATATT	459	AAATATT	94
			-53	-50	TTATA	416	TATAT	393	ATATA	507	TTATATA	74
194	67906173	SBK1	-121	-118	AAATA	602	AATAC	158	ATACT	171	AAATACT	27
195	68303548	ASL	-53	-50	GGATA	97	GATAT	168	ATATA	507	GGATATA	15
			-53	-50	GGATA	97	GATAT	168	ATATA	507	GGATATA	15
196	68348705	FNBP1	-112	-109	AAATA	602	AATAA	532	ATAAA	542	AAATAAA	131
			-71	-68	CTATA	155	TATAT	393	ATATG	264	CTATATG	17
197	68799924	TSPAN4	-74	-71	CCATA	103	CATAG	102	ATAGT	118	CCATAGT	5
198	70167225	HEXIM1	-138	-135	TTATA	416	TATAC	119	ATACC	99	TTATACC	14
			-78	-75	ACATA	208	CATAT	245	ATATG	264	ACATATG	23
199	70778758	ZIC1	-134	-131	CCATA	103	CATAT	245	ATATT	459	CCATATT	10
			-125	-122	AAATA	602	AATAT	551	ATATC	127	AAATATC	27
			-99	-96	AAATA	602	AATAA	532	ATAAT	318	AAATAAT	69
200	70980530	CCDC91	-127	-124	TAATA	367	AATAT	551	ATATG	264	TAATATG	33
			-53	-50	AGATA	164	GATAT	168	ATATA	507	AGATATA	18
201	70995167	AMMECR1	-130	-127	AAATA	602	AATAT	551	ATATG	264	AAATATG	38
			-85	-82	AGATA	164	GATAT	168	ATATT	459	AGATATT	19
202	71164882	VRK1	-104	-101	GGATA	97	GATAA	166	ATAAA	542	GGATAAA	14
			-54	-51	AAATA	602	AATAA	532	ATAAT	318	AAATAAT	69
203	71164896	WDR37	-146	-143	CCATA	103	CATAA	172	ATAAT	318	CCATAAT	8
			-134	-131	TTATA	416	TATAA	261	ATAAA	542	TTATAAA	46
			-97	-94	TTATA	416	TATAG	104	ATAGT	118	TTATAGT	16
			-54	-51	CTATA	155	TATAA	261	ATAAT	318	CTATAAT	10
204	71274106	MCAM	-135	-132	GCATA	111	CATAC	100	ATACA	178	GCATACA	5
			-131	-128	ACATA	208	CATAT	245	ATATG	264	ACATATG	23
			-121	-118	GTATA	248	TATAT	393	ATATA	507	GTATATA	51
			-76	-73	TTATA	416	TATAT	393	ATATA	507	TTATATA	74
			-64	-61	GTATA	248	TATAT	393	ATATA	507	GTATATA	51
			-60	-57	ATATA	58	TATAT	393	ATATA	507	ATATATA	16
			-56	-53	ATATA	58	TATAT	393	ATATG	264	ATATATG	7
205	73695941	TIAM2	-143	-140	AGATA	164	GATAG	56	ATAGA	138	AGATAGA	9
			-133	-130	TAATA	367	AATAG	153	ATAGA	138	TAATAGA	17
			-120	-117	TTATA	416	TATAC	119	ATACT	171	TTATACT	22
			-106	-103	TCATA	197	CATAA	172	ATAAC	118	TCATAAC	9
			-96	-93	CTATA	155	TATAC	119	ATACA	178	CTATACA	9
			-89	-86	GTATA	248	TATAT	393	ATATA	507	GTATATA	51
			-53	-50	TGATA	203	GATAT	168	ATATA	507	TGATATA	27
206	73747818	HTRA2	-131	-128	AGATA	164	GATAC	89	ATACT	171	AGATACT	12
			-73	-70	CCATA	103	CATAG	102	ATAGT	118	CCATAGT	5
207	74316011	LRRC41	-136	-133	GTATA	248	TATAG	104	ATAGG	80	GTATAGG	8
			-78	-75	TCATA	197	CATAC	100	ATACC	99	TCATACC	7
208	75750481	RHBDL3	-94	-91	GTATA	248	TATAT	393	ATATT	459	GTATATT	25
			-78	-75	ACATA	208	CATAT	245	ATATT	459	ACATATT	20
209	76257390	USP48	-127	-124	GTATA	248	TATAT	393	ATATG	264	GTATATG	21
			-66	-63	CAATA	208	AATAT	551	ATATT	459	CAATATT	22
			-54	-51	GAATA	217	AATAA	532	ATAAT	318	GAATAAT	17
210	76781448	ELL3	-142	-139	TGATA	203	GATAA	166	ATAAG	153	TGATAAG	14
			-118	-115	GCATA	111	CATAC	100	ATACC	99	GCATACC	3
			-110	-107	GGATA	97	GATAT	168	ATATA	507	GGATATA	15
			-53	-50	ACATA	208	CATAT	245	ATATA	507	ACATATA	30
211	77404346	TRAF5	-136	-133	GCATA	111	CATAT	245	ATATA	507	GCATATA	24
			-132	-129	ATATA	58	TATAT	393	ATATA	507	ATATATA	16
			-74	-71	AAATA	602	AATAG	153	ATAGT	118	AAATAGT	17
212	78191793	TRIOBP	-102	-99	ACATA	208	CATAT	245	ATATA	507	ACATATA	30
			-98	-95	ATATA	58	TATAA	261	ATAAG	153	ATATAAG	3
			-87	-84	TTATA	416	TATAA	261	ATAAA	542	TTATAAA	46
			-74	-71	CAATA	208	AATAA	532	ATAAA	542	CAATAAA	60
213	82659117	SPOCK1	-88	-85	TAATA	367	AATAG	153	ATAGT	118	TAATAGT	10
			-53	-50	GCATA	111	CATAT	245	ATATA	507	GCATATA	24
214	83267862	MGAT4A	-66	-63	AAATA	602	AATAA	532	ATAAA	542	AAATAAA	131
			-66	-63	AAATA	602	AATAA	532	ATAAA	542	AAATAAA	131
215	83267869	DYNLL1	-129	-126	TTATA	416	TATAA	261	ATAAA	542	TTATAAA	46
			-112	-109	GAATA	217	AATAG	153	ATAGC	79	GAATAGC	8
			-81	-78	CCATA	103	CATAC	100	ATACT	171	CCATACT	7
216	83722276	SH3BP4	-123	-120	AAATA	602	AATAA	532	ATAAA	542	AAATAAA	131
			-86	-83	GGATA	97	GATAT	168	ATATT	459	GGATATT	7
217	83977451	DDR1	-147	-144	CTATA	155	TATAA	261	ATAAT	318	CTATAAT	10
			-92	-89	TAATA	367	AATAT	551	ATATA	507	TAATATA	46
218	83977458	PHLDA1	-146	-143	TTATA	416	TATAC	119	ATACA	178	TTATACA	25
			-97	-94	AAATA	602	AATAT	551	ATATG	264	AAATATG	38
			-54	-51	TCATA	197	CATAA	172	ATAAT	318	TCATAAT	22
219	84043953	HOXC10	-144	-141	AGATA	164	GATAT	168	ATATT	459	AGATATT	19
			-86	-83	TAATA	367	AATAA	532	ATAAA	542	TAATAAA	62
			-70	-67	TCATA	197	CATAA	172	ATAAT	318	TCATAAT	22
220	84043957	DLX1	-121	-118	TTATA	416	TATAT	393	ATATT	459	TTATATT	69
			-69	-66	AAATA	602	AATAA	532	ATAAG	153	AAATAAG	28
			-62	-59	TTATA	416	TATAA	261	ATAAA	542	TTATAAA	46
221	84452147	B3GALNT1	-90	-87	GTATA	248	TATAA	261	ATAAA	542	GTATAAA	46
			-53	-50	TAATA	367	AATAT	551	ATATA	507	TAATATA	46
222	84452153	MSX2	-142	-139	GTATA	248	TATAC	119	ATACC	99	GTATACC	9
			-104	-101	TGATA	203	GATAT	168	ATATA	507	TGATATA	27
223	85062626	TAF9B	-116	-113	GTATA	248	TATAT	393	ATATG	264	GTATATG	21
			-82	-79	CTATA	155	TATAT	393	ATATG	264	CTATATG	17
224	85790494	GCNT2	-147	-144	GCATA	111	CATAG	102	ATAGT	118	GCATAGT	5
225	85815826	LGALS1	-59	-56	CAATA	208	AATAA	532	ATAAA	542	CAATAAA	60
226	87196338	COL6A1	-67	-64	CCATA	103	CATAT	245	ATATC	127	CCATATC	8
			-67	-64	CCATA	103	CATAT	245	ATATC	127	CCATATC	8
227	87298841	ETNK1	-116	-113	TAATA	367	AATAA	532	ATAAG	153	TAATAAG	18
			-62	-59	TTATA	416	TATAT	393	ATATT	459	TTATATT	69
228	88758587	DRD1	-141	-138	AAATA	602	AATAA	532	ATAAA	542	AAATAAA	131
			-141	-138	AAATA	602	AATAA	532	ATAAA	542	AAATAAA	131
			-79	-76	GTATA	248	TATAT	393	ATATG	264	GTATATG	21
			-54	-51	AAATA	602	AATAA	532	ATAAT	318	AAATAAT	69
229	88759338	MAP9	-136	-133	AGATA	164	GATAG	56	ATAGT	118	AGATAGT	4
			-114	-111	ACATA	208	CATAC	100	ATACA	178	ACATACA	14
230	89903014	CDC42	-108	-105	TTATA	416	TATAT	393	ATATT	459	TTATATT	69
			-74	-71	AAATA	602	AATAT	551	ATATA	507	AAATATA	80
231	91754182	PDDC1	-74	-71	CCATA	103	CATAT	245	ATATA	507	CCATATA	16
232	91984778	ITGB8	-120	-117	TTATA	416	TATAA	261	ATAAC	118	TTATAAC	18
			-58	-55	CAATA	208	AATAT	551	ATATG	264	CAATATG	11
233	93004087	LYPD3	-72	-69	ACATA	208	CATAA	172	ATAAA	542	ACATAAA	24
			-60	-57	CAATA	208	AATAA	532	ATAAA	542	CAATAAA	60
234	93102360	PALLD	-145	-142	TTATA	416	TATAT	393	ATATT	459	TTATATT	69
			-134	-131	TTATA	416	TATAA	261	ATAAA	542	TTATAAA	46
			-106	-103	TCATA	197	CATAC	100	ATACT	171	TCATACT	13
			-60	-57	CAATA	208	AATAA	532	ATAAA	542	CAATAAA	60
			-56	-53	AAATA	602	AATAT	551	ATATT	459	AAATATT	94
235	93141025	ADAM11	-89	-86	ACATA	208	CATAC	100	ATACG	18	ACATACG	7
236	93141030	PALM	-105	-102	CTATA	155	TATAA	261	ATAAC	118	CTATAAC	8
237	93141045	CHML	-110	-107	AGATA	164	GATAA	166	ATAAC	118	AGATAAC	5
			-58	-55	AAATA	602	AATAT	551	ATATT	459	AAATATT	94
238	93141224	TRPC1	-118	-115	TTATA	416	TATAG	104	ATAGA	138	TTATAGA	16
			-58	-55	GCATA	111	CATAT	245	ATATT	459	GCATATT	18
239	93277097	CMBL	-130	-127	AGATA	164	GATAT	168	ATATG	264	AGATATG	8
			-99	-96	AGATA	164	GATAA	166	ATAAA	542	AGATAAA	27
240	93589092	AMOTL1	-120	-117	TAATA	367	AATAT	551	ATATT	459	TAATATT	56
			-111	-108	ACATA	208	CATAA	172	ATAAT	318	ACATAAT	14
			-108	-105	TAATA	367	AATAA	532	ATAAA	542	TAATAAA	62
			-100	-97	GGATA	97	GATAA	166	ATAAA	542	GGATAAA	14
241	94420687	CD83	-92	-89	TTATA	416	TATAC	119	ATACC	99	TTATACC	14
			-92	-89	TTATA	416	TATAC	119	ATACC	99	TTATACC	14
			-62	-59	AAATA	602	AATAA	532	ATAAA	542	AAATAAA	131
			-53	-50	ACATA	208	CATAT	245	ATATA	507	ACATATA	30
242	94421466	PDK4	-130	-127	GGATA	97	GATAC	89	ATACT	171	GGATACT	4
			-123	-120	GAATA	217	AATAC	158	ATACT	171	GAATACT	9
			-94	-91	GTATA	248	TATAC	119	ATACA	178	GTATACA	13
243	94536853	THSD4	-132	-129	AGATA	164	GATAC	89	ATACA	178	AGATACA	12
			-127	-124	CAATA	208	AATAA	532	ATAAA	542	CAATAAA	60
			-113	-110	AAATA	602	AATAT	551	ATATC	127	AAATATC	27
244	94538321	HAGH	-79	-76	GCATA	111	CATAT	245	ATATT	459	GCATATT	18
			-73	-70	TTATA	416	TATAA	261	ATAAG	153	TTATAAG	20
			-53	-50	GTATA	248	TATAT	393	ATATA	507	GTATATA	51
245	95113665	RIC8B	-119	-116	GCATA	111	CATAT	245	ATATA	507	GCATATA	24
			-115	-112	ATATA	58	TATAA	261	ATAAT	318	ATATAAT	6
246	95147358	SGTB	-67	-64	GAATA	217	AATAT	551	ATATA	507	GAATATA	38
247	95147553	CH25H	-98	-95	TTATA	416	TATAG	104	ATAGT	118	TTATAGT	16
			-85	-82	TTATA	416	TATAT	393	ATATT	459	TTATATT	69
			-75	-72	TTATA	416	TATAG	104	ATAGA	138	TTATAGA	16
			-65	-62	GTATA	248	TATAT	393	ATATT	459	GTATATT	25
248	95147554	MAP1A	-72	-69	CTATA	155	TATAG	104	ATAGT	118	CTATAGT	7
249	95147562	ZNF711	-104	-101	AAATA	602	AATAA	532	ATAAG	153	AAATAAG	28
250	96361828	ACADSB	-117	-114	TCATA	197	CATAA	172	ATAAA	542	TCATAAA	20
			-117	-114	TCATA	197	CATAA	172	ATAAA	542	TCATAAA	20
			-79	-76	TTATA	416	TATAT	393	ATATA	507	TTATATA	74
251	96975056	FAM46C	-106	-103	AGATA	164	GATAA	166	ATAAA	542	AGATAAA	27
			-68	-65	TGATA	203	GATAA	166	ATAAA	542	TGATAAA	22
252	96975096	RAB6B	-97	-94	ACATA	208	CATAG	102	ATAGC	79	ACATAGC	13
253	98985830	AFF4	-69	-66	CCATA	103	CATAG	102	ATAGT	118	CCATAGT	5
254	98986335	CTGF	-116	-113	TGATA	203	GATAT	168	ATATG	264	TGATATG	18
255	98986449	CSNK1G1	-99	-96	AAATA	602	AATAA	532	ATAAT	318	AAATAAT	69
			-64	-61	AAATA	602	AATAT	551	ATATT	459	AAATATT	94
256	100913188	PRKAG2	-116	-113	GTATA	248	TATAT	393	ATATA	507	GTATATA	51
			-112	-109	ATATA	58	TATAT	393	ATATA	507	ATATATA	16
			-108	-105	ATATA	58	TATAT	393	ATATG	264	ATATATG	7
			-100	-97	GGATA	97	GATAG	56	ATAGT	118	GGATAGT	4
257	102469033	JAK1	-102	-99	TCATA	197	CATAG	102	ATAGC	79	TCATAGC	8
			-56	-53	CTATA	155	TATAT	393	ATATG	264	CTATATG	17
258	106507209	KLHL9	-141	-138	GAATA	217	AATAT	551	ATATT	459	GAATATT	38
259	106507281	PKN2	-53	-50	TAATA	367	AATAT	551	ATATA	507	TAATATA	46
260	108773800	GLDC	-127	-124	TAATA	367	AATAT	551	ATATG	264	TAATATG	33
261	108936954	CHST6	-93	-90	CTATA	155	TATAA	261	ATAAA	542	CTATAAA	17
			-85	-82	ACATA	208	CATAT	245	ATATG	264	ACATATG	23
262	109255244	STK17A	-133	-130	TAATA	367	AATAC	158	ATACC	99	TAATACC	13
			-112	-109	GTATA	248	TATAG	104	ATAGA	138	GTATAGA	6
263	109255253	PPP2R2C	-118	-115	TCATA	197	CATAG	102	ATAGG	80	TCATAGG	8
			-67	-64	GAATA	217	AATAA	532	ATAAA	542	GAATAAA	42
			-59	-56	CTATA	155	TATAA	261	ATAAA	542	CTATAAA	17
			-55	-52	AAATA	602	AATAT	551	ATATA	507	AAATATA	80
264	109633043	ST3GAL5	-127	-124	TTATA	416	TATAA	261	ATAAA	542	TTATAAA	46
			-73	-70	GTATA	248	TATAC	119	ATACC	99	GTATACC	9
265	109637792	B3GAT2	-133	-130	ACATA	208	CATAA	172	ATAAG	153	ACATAAG	10
266	109659840	UBTD2	-98	-95	AAATA	602	AATAG	153	ATAGA	138	AAATAGA	22
			-90	-87	TGATA	203	GATAT	168	ATATA	507	TGATATA	27
			-61	-58	GTATA	248	TATAA	261	ATAAT	318	GTATAAT	23
267	109948291	KIAA1468	-137	-134	AAATA	602	AATAA	532	ATAAT	318	AAATAAT	69
268	109948293	TMEM14A	-53	-50	TTATA	416	TATAT	393	ATATA	507	TTATATA	74
			-53	-50	TTATA	416	TATAT	393	ATATA	507	TTATATA	74
269	110227599	EEA1	-147	-144	TTATA	416	TATAA	261	ATAAA	542	TTATAAA	46
			-134	-131	TGATA	203	GATAA	166	ATAAA	542	TGATAAA	22
			-105	-102	GTATA	248	TATAA	261	ATAAA	542	GTATAAA	46
			-59	-56	TAATA	367	AATAT	551	ATATG	264	TAATATG	33
270	110347417	SMC2	-132	-129	TGATA	203	GATAA	166	ATAAT	318	TGATAAT	25
			-129	-126	TAATA	367	AATAC	158	ATACA	178	TAATACA	19
			-72	-69	AGATA	164	GATAT	168	ATATA	507	AGATATA	18
271	110347426	USP34	-146	-143	GAATA	217	AATAC	158	ATACC	99	GAATACC	3
			-131	-128	AAATA	602	AATAA	532	ATAAA	542	AAATAAA	131
			-109	-106	AAATA	602	AATAA	532	ATAAT	318	AAATAAT	69
272	110347442	TMF1	-134	-131	ACATA	208	CATAT	245	ATATT	459	ACATATT	20
			-91	-88	TGATA	203	GATAT	168	ATATA	507	TGATATA	27
			-58	-55	AAATA	602	AATAA	532	ATAAG	153	AAATAAG	28
273	110349725	NCBP1	-100	-97	TCATA	197	CATAC	100	ATACA	178	TCATACA	8
			-67	-64	TCATA	197	CATAC	100	ATACC	99	TCATACC	7
			-57	-54	CAATA	208	AATAA	532	ATAAA	542	CAATAAA	60
			-53	-50	AAATA	602	AATAT	551	ATATA	507	AAATATA	80
274	110349771	COL1A1	-71	-68	GTATA	248	TATAA	261	ATAAT	318	GTATAAT	23
			-68	-65	TAATA	367	AATAA	532	ATAAT	318	TAATAAT	39
275	110349785	ALMS1	-127	-124	CAATA	208	AATAC	158	ATACT	171	CAATACT	11
			-116	-113	GCATA	111	CATAG	102	ATAGT	118	GCATAGT	5
			-80	-77	TGATA	203	GATAT	168	ATATG	264	TGATATG	18
			-61	-58	GAATA	217	AATAA	532	ATAAG	153	GAATAAG	9
276	110735442	DLL1	-90	-87	AAATA	602	AATAT	551	ATATT	459	AAATATT	94
			-77	-74	AAATA	602	AATAA	532	ATAAA	542	AAATAAA	131
277	111154071	AACS	-97	-94	TTATA	416	TATAA	261	ATAAA	542	TTATAAA	46
			-91	-88	AAATA	602	AATAT	551	ATATG	264	AAATATG	38
			-57	-54	CAATA	208	AATAA	532	ATAAA	542	CAATAAA	60
			-53	-50	AAATA	602	AATAT	551	ATATA	507	AAATATA	80
278	111160877	UVRAG	-116	-113	AAATA	602	AATAA	532	ATAAT	318	AAATAAT	69
			-94	-91	GAATA	217	AATAA	532	ATAAT	318	GAATAAT	17
			-91	-88	TAATA	367	AATAA	532	ATAAA	542	TAATAAA	62
279	111548669	CCDC96	-135	-132	TAATA	367	AATAC	158	ATACT	171	TAATACT	13
			-109	-106	TCATA	197	CATAT	245	ATATG	264	TCATATG	20
280	112181170	TMEM155	-108	-105	TAATA	367	AATAT	551	ATATT	459	TAATATT	56
			-65	-62	AAATA	602	AATAT	551	ATATT	459	AAATATT	94
281	112382246	OXCT1	-117	-114	AGATA	164	GATAA	166	ATAAT	318	AGATAAT	18
			-90	-87	TTATA	416	TATAT	393	ATATT	459	TTATATT	69
			-68	-65	CTATA	155	TATAC	119	ATACA	178	CTATACA	9
282	112382371	GBP3	-124	-121	GTATA	248	TATAT	393	ATATG	264	GTATATG	21
283	112734858	ZNF654	-123	-120	TTATA	416	TATAA	261	ATAAG	153	TTATAAG	20
			-86	-83	CAATA	208	AATAA	532	ATAAA	542	CAATAAA	60
			-75	-72	CAATA	208	AATAG	153	ATAGT	118	CAATAGT	4
284	113204434	CDC42BPA	-138	-135	AAATA	602	AATAT	551	ATATT	459	AAATATT	94
			-91	-88	CAATA	208	AATAC	158	ATACT	171	CAATACT	11
			-78	-75	TGATA	203	GATAT	168	ATATC	127	TGATATC	1
			-68	-65	TAATA	367	AATAT	551	ATATT	459	TAATATT	56
285	113204624	ASS1	-58	-55	CTATA	155	TATAA	261	ATAAA	542	CTATAAA	17
286	113205078	ZNF557	-144	-141	GTATA	248	TATAC	119	ATACT	171	GTATACT	9
			-122	-119	GGATA	97	GATAC	89	ATACA	178	GGATACA	7
			-109	-106	ACATA	208	CATAC	100	ATACG	18	ACATACG	7
287	113374155	VTI1A	-146	-143	TCATA	197	CATAA	172	ATAAA	542	TCATAAA	20
			-127	-124	AAATA	602	AATAA	532	ATAAT	318	AAATAAT	69
288	113722132	SETX	-146	-143	TAATA	367	AATAG	153	ATAGC	79	TAATAGC	11
289	115392135	KLF12	-117	-114	AAATA	602	AATAA	532	ATAAA	542	AAATAAA	131
			-61	-58	TCATA	197	CATAG	102	ATAGT	118	TCATAGT	10
290	115430107	RHOBTB3	-119	-116	TAATA	367	AATAA	532	ATAAT	318	TAATAAT	39
			-85	-82	TAATA	367	AATAT	551	ATATA	507	TAATATA	46
			-65	-62	TTATA	416	TATAT	393	ATATG	264	TTATATG	29
291	115430251	STK39	-118	-115	GCATA	111	CATAC	100	ATACA	178	GCATACA	5
292	115527069	COL6A2	-91	-88	TTATA	416	TATAA	261	ATAAG	153	TTATAAG	20
293	115527086	TAF2	-104	-101	AAATA	602	AATAC	158	ATACT	171	AAATACT	27
			-81	-78	AAATA	602	AATAT	551	ATATA	507	AAATATA	80
294	115527102	ITGB1BP1	-69	-66	TGATA	203	GATAG	56	ATAGT	118	TGATAGT	9
295	115583678	CNOT6L	-102	-99	GTATA	248	TATAG	104	ATAGG	80	GTATAGG	8
			-92	-89	AAATA	602	AATAT	551	ATATA	507	AAATATA	80
296	115647956	TOR3A	-82	-79	CAATA	208	AATAG	153	ATAGG	80	CAATAGG	6
297	116008455	DMRTC1	-133	-130	ACATA	208	CATAC	100	ATACC	99	ACATACC	7
			-113	-110	GTATA	248	TATAC	119	ATACC	99	GTATACC	9
298	116089283	FSIP1	-106	-103	CCATA	103	CATAA	172	ATAAG	153	CCATAAG	7
			-53	-50	AAATA	602	AATAT	551	ATATA	507	AAATATA	80
299	116235484	DNER	-117	-114	TCATA	197	CATAG	102	ATAGT	118	TCATAGT	10
			-66	-63	TGATA	203	GATAT	168	ATATG	264	TGATATG	18
300	116256467	FAM101B	-108	-105	GAATA	217	AATAG	153	ATAGC	79	GAATAGC	8
			-53	-50	CCATA	103	CATAT	245	ATATA	507	CCATATA	16
301	116734721	DFNA5	-141	-138	CTATA	155	TATAT	393	ATATG	264	CTATATG	17
			-103	-100	ACATA	208	CATAC	100	ATACT	171	ACATACT	9
302	116812619	FAM98C	-66	-63	CAATA	208	AATAC	158	ATACC	99	CAATACC	9
303	116875762	RAB6C	-138	-135	ACATA	208	CATAC	100	ATACC	99	ACATACC	7
			-125	-122	TTATA	416	TATAC	119	ATACT	171	TTATACT	22
			-102	-99	TTATA	416	TATAA	261	ATAAA	542	TTATAAA	46
			-89	-86	TTATA	416	TATAA	261	ATAAT	318	TTATAAT	35
			-86	-83	TAATA	367	AATAC	158	ATACA	178	TAATACA	19
			-81	-78	CAATA	208	AATAT	551	ATATA	507	CAATATA	30
304	117168244	ATP8A2	-130	-127	GTATA	248	TATAG	104	ATAGG	80	GTATAGG	8
305	117606354	FRY	-130	-127	ACATA	208	CATAT	245	ATATT	459	ACATATT	20
			-91	-88	AAATA	602	AATAC	158	ATACA	178	AAATACA	28
			-56	-53	TGATA	203	GATAT	168	ATATT	459	TGATATT	23
306	117606358	PSD3	-99	-96	TAATA	367	AATAG	153	ATAGA	138	TAATAGA	17
			-83	-80	AAATA	602	AATAG	153	ATAGT	118	AAATAGT	17
			-66	-63	AAATA	602	AATAT	551	ATATG	264	AAATATG	38
			-60	-57	GTATA	248	TATAT	393	ATATG	264	GTATATG	21
			-55	-52	TGATA	203	GATAC	89	ATACA	178	TGATACA	14
307	117938287	SLC1A2	-126	-123	AAATA	602	AATAA	532	ATAAC	118	AAATAAC	15
			-118	-115	GGATA	97	GATAT	168	ATATT	459	GGATATT	7
			-109	-106	TTATA	416	TATAT	393	ATATA	507	TTATATA	74
			-98	-95	AAATA	602	AATAA	532	ATAAC	118	AAATAAC	15
			-82	-79	CAATA	208	AATAT	551	ATATT	459	CAATATT	22
308	117938317	VPS37D	-147	-144	CCATA	103	CATAC	100	ATACC	99	CCATACC	5
309	117938766	GNAS	-117	-114	AAATA	602	AATAA	532	ATAAA	542	AAATAAA	131
			-113	-110	AAATA	602	AATAA	532	ATAAA	542	AAATAAA	131
			-91	-88	AAATA	602	AATAA	532	ATAAA	542	AAATAAA	131
			-81	-78	AAATA	602	AATAA	532	ATAAA	542	AAATAAA	131
			-63	-60	AAATA	602	AATAA	532	ATAAA	542	AAATAAA	131
			-59	-56	AAATA	602	AATAT	551	ATATT	459	AAATATT	94
310	117956404	YPEL3	-146	-143	CTATA	155	TATAG	104	ATAGT	118	CTATAGT	7
311	118572587	CCNF	-58	-55	TGATA	203	GATAC	89	ATACC	99	TGATACC	8
312	118572594	PPL	-128	-125	CAATA	208	AATAT	551	ATATC	127	CAATATC	7
			-98	-95	ACATA	208	CATAA	172	ATAAG	153	ACATAAG	10
			-80	-77	TAATA	367	AATAG	153	ATAGG	80	TAATAGG	7
			-64	-61	TTATA	416	TATAG	104	ATAGC	79	TTATAGC	6
			-53	-50	AAATA	602	AATAT	551	ATATA	507	AAATATA	80
313	118572605	HMCN1	-131	-128	GTATA	248	TATAT	393	ATATA	507	GTATATA	51
			-127	-124	ATATA	58	TATAT	393	ATATT	459	ATATATT	8
			-103	-100	CTATA	155	TATAT	393	ATATA	507	CTATATA	17
			-98	-95	TAATA	367	AATAT	551	ATATC	127	TAATATC	12
			-78	-75	TTATA	416	TATAA	261	ATAAA	542	TTATAAA	46
			-65	-62	TTATA	416	TATAA	261	ATAAA	542	TTATAAA	46
314	118582283	MSX1	-81	-78	TAATA	367	AATAT	551	ATATA	507	TAATATA	46
			-72	-69	GTATA	248	TATAT	393	ATATT	459	GTATATT	25
315	118600974	STXBP3	-132	-129	ACATA	208	CATAC	100	ATACT	171	ACATACT	9
			-109	-106	TTATA	416	TATAT	393	ATATA	507	TTATATA	74
316	118600987	TRAPPC6B	-98	-95	GAATA	217	AATAT	551	ATATG	264	GAATATG	13
317	118918427	ETV4	-65	-62	TAATA	367	AATAA	532	ATAAA	542	TAATAAA	62
318	119220584	MAMDC4	-94	-91	GGATA	97	GATAT	168	ATATG	264	GGATATG	12
319	119392082	HSD11B2	-85	-82	AAATA	602	AATAA	532	ATAAA	542	AAATAAA	131
320	119393882	NLRP1	-102	-99	CTATA	155	TATAA	261	ATAAA	542	CTATAAA	17
			-61	-58	AAATA	602	AATAC	158	ATACA	178	AAATACA	28
321	119395731	BPTF	-110	-107	CAATA	208	AATAG	153	ATAGA	138	CAATAGA	11
322	119395737	INSR	-80	-77	GAATA	217	AATAT	551	ATATT	459	GAATATT	38
			-55	-52	AAATA	602	AATAT	551	ATATA	507	AAATATA	80
323	119466531	LAMA2	-127	-124	ACATA	208	CATAG	102	ATAGA	138	ACATAGA	5
324	119508425	COL9A3	-145	-142	AAATA	602	AATAT	551	ATATT	459	AAATATT	94
			-125	-122	ACATA	208	CATAG	102	ATAGC	79	ACATAGC	13
			-91	-88	CAATA	208	AATAA	532	ATAAA	542	CAATAAA	60
			-83	-80	TGATA	203	GATAT	168	ATATA	507	TGATATA	27
325	119874212	HSPA12A	-127	-124	AGATA	164	GATAA	166	ATAAA	542	AGATAAA	27
326	120953290	FNIP1	-147	-144	ACATA	208	CATAG	102	ATAGC	79	ACATAGC	13
			-127	-124	GTATA	248	TATAC	119	ATACA	178	GTATACA	13
			-99	-96	TTATA	416	TATAA	261	ATAAT	318	TTATAAT	35
			-96	-93	TAATA	367	AATAA	532	ATAAC	118	TAATAAC	9
			-75	-72	GGATA	97	GATAT	168	ATATT	459	GGATATT	7
			-64	-61	CAATA	208	AATAA	532	ATAAA	542	CAATAAA	60
			-60	-57	AAATA	602	AATAC	158	ATACA	178	AAATACA	28
327	121114297	CUL4B	-146	-143	GGATA	97	GATAA	166	ATAAT	318	GGATAAT	6
			-60	-57	CAATA	208	AATAA	532	ATAAA	542	CAATAAA	60
328	122114650	USP36	-147	-144	AAATA	602	AATAT	551	ATATG	264	AAATATG	38
			-139	-136	AAATA	602	AATAG	153	ATAGT	118	AAATAGT	17
			-86	-83	GTATA	248	TATAA	261	ATAAC	118	GTATAAC	11
329	122937308	LRRC4B	-99	-96	TGATA	203	GATAC	89	ATACT	171	TGATACT	15
330	123173751	SYT16	-137	-134	TTATA	416	TATAT	393	ATATA	507	TTATATA	74
			-133	-130	ATATA	58	TATAC	119	ATACT	171	ATATACT	3
			-127	-124	TCATA	197	CATAT	245	ATATA	507	TCATATA	22
			-119	-116	GAATA	217	AATAT	551	ATATT	459	GAATATT	38
			-54	-51	GCATA	111	CATAA	172	ATAAT	318	GCATAAT	12
331	124494232	DSE	-145	-142	TCATA	197	CATAC	100	ATACC	99	TCATACC	7
			-113	-110	GGATA	97	GATAT	168	ATATG	264	GGATATG	12
			-91	-88	TAATA	367	AATAG	153	ATAGA	138	TAATAGA	17
			-59	-56	AAATA	602	AATAA	532	ATAAA	542	AAATAAA	131
			-53	-50	ACATA	208	CATAT	245	ATATA	507	ACATATA	30
332	125625356	SP2	-53	-50	TAATA	367	AATAT	551	ATATA	507	TAATATA	46
333	125661056	CEBPD	-101	-98	AGATA	164	GATAA	166	ATAAG	153	AGATAAG	11
			-67	-64	TTATA	416	TATAT	393	ATATT	459	TTATATT	69
334	125988388	JMJD6	-113	-110	AGATA	164	GATAA	166	ATAAA	542	AGATAAA	27
			-75	-72	GAATA	217	AATAG	153	ATAGT	118	GAATAGT	4
336	125991232	HP1BP3	-62	-59	ACATA	208	CATAT	245	ATATA	507	ACATATA	30
337	126090908	EN1	-104	-101	AAATA	602	AATAC	158	ATACG	18	AAATACG	2
338	126131098	HERC1	-139	-136	GTATA	248	TATAA	261	ATAAT	318	GTATAAT	23
			-105	-102	GAATA	217	AATAT	551	ATATT	459	GAATATT	38
			-99	-96	TCATA	197	CATAT	245	ATATA	507	TCATATA	22
			-53	-50	TTATA	416	TATAT	393	ATATA	507	TTATATA	74
339	126157476	C22orf29	-100	-97	TAATA	367	AATAT	551	ATATG	264	TAATATG	33
			-87	-84	AAATA	602	AATAA	532	ATAAA	542	AAATAAA	131
340	126352498	GPR39	-82	-79	CAATA	208	AATAC	158	ATACC	99	CAATACC	9
			-72	-69	GAATA	217	AATAC	158	ATACC	99	GAATACC	3
			-62	-59	TAATA	367	AATAA	532	ATAAA	542	TAATAAA	62
341	126507090	LATS2	-134	-131	ACATA	208	CATAC	100	ATACT	171	ACATACT	9
			-79	-76	TGATA	203	GATAT	168	ATATA	507	TGATATA	27
342	126513134	LMBR1	-82	-79	AGATA	164	GATAC	89	ATACT	171	AGATACT	12
343	130509310	EGLN3	-113	-110	GTATA	248	TATAT	393	ATATT	459	GTATATT	25
			-93	-90	ACATA	208	CATAC	100	ATACT	171	ACATACT	9
			-75	-72	AAATA	602	AATAG	153	ATAGT	118	AAATAGT	17
			-61	-58	ACATA	208	CATAG	102	ATAGT	118	ACATAGT	11
344	130977755	TAPT1	-128	-125	TGATA	203	GATAG	56	ATAGG	80	TGATAGG	5
			-109	-106	AAATA	602	AATAA	532	ATAAT	318	AAATAAT	69
345	131889516	C11orf52	-128	-125	TGATA	203	GATAA	166	ATAAC	118	TGATAAC	8
346	134133239	PCBD2	-111	-108	CTATA	155	TATAA	261	ATAAC	118	CTATAAC	8
			-56	-53	TTATA	416	TATAT	393	ATATA	507	TTATATA	74
347	134244283	MFI2	-138	-135	AAATA	602	AATAG	153	ATAGC	79	AAATAGC	7
			-109	-106	CCATA	103	CATAC	100	ATACA	178	CCATACA	6
348	134244284	NOTCH3	-122	-119	TAATA	367	AATAT	551	ATATG	264	TAATATG	33
			-122	-119	TAATA	367	AATAT	551	ATATG	264	TAATATG	33
349	134276942	ESPL1	-114	-111	GGATA	97	GATAA	166	ATAAC	118	GGATAAC	7
			-80	-77	TTATA	416	TATAT	393	ATATG	264	TTATATG	29
350	142348070	RRAS	-74	-71	GTATA	248	TATAT	393	ATATA	507	GTATATA	51
351	142360336	GFPT2	-127	-124	CCATA	103	CATAG	102	ATAGT	118	CCATAGT	5
			-109	-106	AAATA	602	AATAT	551	ATATC	127	AAATATC	27
352	142976756	IER5	-131	-128	GTATA	248	TATAA	261	ATAAA	542	GTATAAA	46
			-112	-109	TGATA	203	GATAA	166	ATAAG	153	TGATAAG	14
			-65	-62	GTATA	248	TATAA	261	ATAAA	542	GTATAAA	46
353	144953894	NID2	-126	-123	CTATA	155	TATAG	104	ATAGA	138	CTATAGA	16
			-91	-88	TTATA	416	TATAA	261	ATAAA	542	TTATAAA	46
			-87	-84	AAATA	602	AATAC	158	ATACC	99	AAATACC	5
			-53	-50	AGATA	164	GATAT	168	ATATA	507	AGATATA	18
354	145275196	ACAD11	-115	-112	TTATA	416	TATAA	261	ATAAA	542	TTATAAA	46
			-89	-86	GGATA	97	GATAA	166	ATAAA	542	GGATAAA	14
355	145309327	PAPLN	-120	-117	TAATA	367	AATAC	158	ATACT	171	TAATACT	13
			-109	-106	AAATA	602	AATAT	551	ATATT	459	AAATATT	94
			-68	-65	CTATA	155	TATAG	104	ATAGA	138	CTATAGA	16
			-54	-51	AAATA	602	AATAA	532	ATAAT	318	AAATAAT	69
356	145580599	SLFN5	-82	-79	TCATA	197	CATAC	100	ATACC	99	TCATACC	7
357	145580601	TRAM1L1	-139	-136	ACATA	208	CATAT	245	ATATG	264	ACATATG	23
			-121	-118	CCATA	103	CATAT	245	ATATA	507	CCATATA	16
			-117	-114	ATATA	58	TATAT	393	ATATT	459	ATATATT	8
			-104	-101	AAATA	602	AATAT	551	ATATC	127	AAATATC	27
			-91	-88	TAATA	367	AATAT	551	ATATA	507	TAATATA	46
			-83	-80	AAATA	602	AATAT	551	ATATT	459	AAATATT	94
358	145580603	TMEM65	-129	-126	TTATA	416	TATAC	119	ATACC	99	TTATACC	14
			-75	-72	TTATA	416	TATAT	393	ATATT	459	TTATATT	69
359	145611427	BMP8A	-142	-139	TTATA	416	TATAT	393	ATATA	507	TTATATA	74
			-133	-130	ACATA	208	CATAT	245	ATATG	264	ACATATG	23
			-127	-124	GGATA	97	GATAT	168	ATATT	459	GGATATT	7
			-61	-58	AAATA	602	AATAT	551	ATATT	459	AAATATT	94
360	145699122	DOCK11	-132	-129	CTATA	155	TATAT	393	ATATG	264	CTATATG	17
			-74	-71	AAATA	602	AATAA	532	ATAAT	318	AAATAAT	69
361	147901657	HSPA2	-94	-91	GTATA	248	TATAC	119	ATACT	171	GTATACT	9
			-73	-70	GCATA	111	CATAA	172	ATAAA	542	GCATAAA	10
362	148005038	KIT	-131	-128	AAATA	602	AATAC	158	ATACA	178	AAATACA	28
			-127	-124	ACATA	208	CATAA	172	ATAAG	153	ACATAAG	10
363	148237497	DTX4	-146	-143	GAATA	217	AATAT	551	ATATT	459	GAATATT	38
			-111	-108	CAATA	208	AATAT	551	ATATA	507	CAATATA	30
			-68	-65	AAATA	602	AATAA	532	ATAAA	542	AAATAAA	131
			-57	-54	TAATA	367	AATAT	551	ATATT	459	TAATATT	56
364	148283740	ARF6	-131	-128	TAATA	367	AATAT	551	ATATA	507	TAATATA	46
365	148298657	CXCL2	-86	-83	CGATA	15	GATAT	168	ATATT	459	CGATATT	2
			-53	-50	AAATA	602	AATAT	551	ATATA	507	AAATATA	80
366	148539592	SUSD4	-92	-89	TGATA	203	GATAG	56	ATAGA	138	TGATAGA	6
367	148612797	PELI3	-55	-52	TGATA	203	GATAA	166	ATAAA	542	TGATAAA	22
368	148612878	PHC3	-99	-96	TTATA	416	TATAT	393	ATATT	459	TTATATT	69
			-90	-87	TTATA	416	TATAT	393	ATATT	459	TTATATT	69
			-82	-79	CAATA	208	AATAA	532	ATAAT	318	CAATAAT	12
			-79	-76	TAATA	367	AATAT	551	ATATA	507	TAATATA	46
			-53	-50	TCATA	197	CATAT	245	ATATA	507	TCATATA	22
369	148727369	IER5L	-93	-90	GCATA	111	CATAC	100	ATACT	171	GCATACT	9
			-81	-78	GTATA	248	TATAT	393	ATATC	127	GTATATC	4
370	148728187	ITGAE	-125	-122	GAATA	217	AATAT	551	ATATT	459	GAATATT	38
			-109	-106	CCATA	103	CATAC	100	ATACA	178	CCATACA	6
371	148806907	FNDC1	-116	-113	TGATA	203	GATAT	168	ATATA	507	TGATATA	27
			-112	-109	ATATA	58	TATAT	393	ATATA	507	ATATATA	16
			-104	-101	GTATA	248	TATAT	393	ATATA	507	GTATATA	51
			-96	-93	GCATA	111	CATAT	245	ATATA	507	GCATATA	24
			-90	-87	ACATA	208	CATAT	245	ATATC	127	ACATATC	9
			-68	-65	GAATA	217	AATAT	551	ATATT	459	GAATATT	38
372	149158697	HLA-F	-105	-102	AGATA	164	GATAT	168	ATATC	127	AGATATC	7
			-67	-64	ACATA	208	CATAC	100	ATACA	178	ACATACA	14
			-63	-60	ACATA	208	CATAA	172	ATAAA	542	ACATAAA	24
373	149158708	HRH1	-124	-121	GTATA	248	TATAA	261	ATAAA	542	GTATAAA	46
			-104	-101	TGATA	203	GATAC	89	ATACA	178	TGATACA	14
374	149192832	PRKRIP1	-119	-116	TGATA	203	GATAG	56	ATAGC	79	TGATAGC	5
375	149274650	CEP78	-142	-139	TGATA	203	GATAC	89	ATACT	171	TGATACT	15
			-84	-81	TCATA	197	CATAT	245	ATATG	264	TCATATG	20
376	150010588	IFITM1	-81	-78	AGATA	164	GATAC	89	ATACA	178	AGATACA	12
			-69	-66	TTATA	416	TATAC	119	ATACC	99	TTATACC	14
377	150378450	GPRASP1	-131	-128	GTATA	248	TATAG	104	ATAGG	80	GTATAGG	8
			-99	-96	TGATA	203	GATAT	168	ATATT	459	TGATATT	23
			-92	-89	TCATA	197	CATAT	245	ATATA	507	TCATATA	22
			-87	-84	TAATA	367	AATAG	153	ATAGA	138	TAATAGA	17
			-69	-66	TCATA	197	CATAC	100	ATACA	178	TCATACA	8
			-53	-50	TGATA	203	GATAT	168	ATATA	507	TGATATA	27
378	150417972	SVIL	-126	-123	AAATA	602	AATAG	153	ATAGT	118	AAATAGT	17
			-117	-114	AAATA	602	AATAA	532	ATAAA	542	AAATAAA	131
			-96	-93	TAATA	367	AATAC	158	ATACC	99	TAATACC	13
			-61	-58	TGATA	203	GATAT	168	ATATA	507	TGATATA	27
379	150417979	ABCA2	-60	-57	ACATA	208	CATAG	102	ATAGC	79	ACATAGC	13
380	150417985	ARFGEF2	-140	-137	GTATA	248	TATAA	261	ATAAA	542	GTATAAA	46
			-124	-121	GAATA	217	AATAA	532	ATAAG	153	GAATAAG	9
			-112	-109	TTATA	416	TATAT	393	ATATA	507	TTATATA	74
			-107	-104	TAATA	367	AATAT	551	ATATG	264	TAATATG	33
			-73	-70	AAATA	602	AATAT	551	ATATT	459	AAATATT	94
			-64	-61	GTATA	248	TATAA	261	ATAAT	318	GTATAAT	23
			-61	-58	TAATA	367	AATAC	158	ATACT	171	TAATACT	13
381	150418006	RANBP2	-88	-85	CGATA	15	GATAA	166	ATAAT	318	CGATAAT	2
			-85	-82	TAATA	367	AATAT	551	ATATG	264	TAATATG	33
382	150456464	TTC9	-143	-140	TGATA	203	GATAT	168	ATATT	459	TGATATT	23
			-103	-100	GAATA	217	AATAT	551	ATATT	459	GAATATT	38
			-75	-72	AAATA	602	AATAT	551	ATATG	264	AAATATG	38
383	151301203	ULK4	-91	-88	TAATA	367	AATAA	532	ATAAA	542	TAATAAA	62
384	153218486	KDELC2	-141	-138	AGATA	164	GATAT	168	ATATA	507	AGATATA	18
			-122	-119	AAATA	602	AATAT	551	ATATT	459	AAATATT	94
			-116	-113	TTATA	416	TATAT	393	ATATT	459	TTATATT	69
			-71	-68	TTATA	416	TATAT	393	ATATC	127	TTATATC	19
			-53	-50	GTATA	248	TATAT	393	ATATA	507	GTATATA	51
385	153252025	CLCN4	-128	-125	ACATA	208	CATAG	102	ATAGC	79	ACATAGC	13
			-67	-64	AAATA	602	AATAT	551	ATATT	459	AAATATT	94
386	153266831	AP4M1	-84	-81	CAATA	208	AATAT	551	ATATC	127	CAATATC	7
387	153281168	DYRK2	-117	-114	TGATA	203	GATAC	89	ATACT	171	TGATACT	15
			-103	-100	TTATA	416	TATAC	119	ATACA	178	TTATACA	25
			-68	-65	GAATA	217	AATAT	551	ATATC	127	GAATATC	6
388	153285460	FGF2	-133	-130	CTATA	155	TATAT	393	ATATT	459	CTATATT	24
389	153792304	LRRC58	-126	-123	AAATA	602	AATAA	532	ATAAG	153	AAATAAG	28
			-90	-87	TTATA	416	TATAT	393	ATATT	459	TTATATT	69
			-81	-78	GGATA	97	GATAA	166	ATAAG	153	GGATAAG	3
			-64	-61	TTATA	416	TATAT	393	ATATT	459	TTATATT	69
			-58	-55	TAATA	367	AATAT	551	ATATC	127	TAATATC	12
390	153792392	GPR137C	-141	-138	CTATA	155	TATAT	393	ATATA	507	CTATATA	17
			-110	-107	GTATA	248	TATAG	104	ATAGC	79	GTATAGC	6
391	153792494	GDF15	-145	-142	TTATA	416	TATAT	393	ATATA	507	TTATATA	74
392	154091019	LRCH2	-139	-136	GAATA	217	AATAA	532	ATAAA	542	GAATAAA	42
			-102	-99	TCATA	197	CATAA	172	ATAAT	318	TCATAAT	22
			-75	-72	AAATA	602	AATAA	532	ATAAA	542	AAATAAA	131
			-54	-51	GTATA	248	TATAA	261	ATAAT	318	GTATAAT	23
393	154240685	FGD6	-142	-139	TTATA	416	TATAA	261	ATAAT	318	TTATAAT	35
			-125	-122	AAATA	602	AATAC	158	ATACT	171	AAATACT	27
			-106	-103	TGATA	203	GATAA	166	ATAAC	118	TGATAAC	8
			-82	-79	CCATA	103	CATAT	245	ATATA	507	CCATATA	16
			-78	-75	ATATA	58	TATAC	119	ATACT	171	ATATACT	3
			-71	-68	TTATA	416	TATAA	261	ATAAA	542	TTATAAA	46
			-67	-64	AAATA	602	AATAA	532	ATAAA	542	AAATAAA	131
			-53	-50	GCATA	111	CATAT	245	ATATA	507	GCATATA	24
384	154354989	ANKRD26	-82	-79	GAATA	217	AATAT	551	ATATG	264	GAATATG	13
			-76	-73	GAATA	217	AATAT	551	ATATA	507	GAATATA	38
			-63	-60	TAATA	367	AATAC	158	ATACA	178	TAATACA	19
395	154426291	ALOX12	-108	-105	GCATA	111	CATAG	102	ATAGT	118	GCATAGT	5
396	154689750	KIAA0232	-122	-119	GAATA	217	AATAA	532	ATAAC	118	GAATAAC	9
397	154813203	INHBB	-140	-137	TAATA	367	AATAA	532	ATAAA	542	TAATAAA	62
			-114	-111	TCATA	197	CATAA	172	ATAAT	318	TCATAAT	22
			-111	-108	TAATA	367	AATAA	532	ATAAT	318	TAATAAT	39
			-85	-82	CCATA	103	CATAG	102	ATAGA	138	CCATAGA	3
398	156071486	RNASET2	-57	-54	AAATA	602	AATAT	551	ATATT	459	AAATATT	94
399	156071490	GNAI1	-145	-142	GAATA	217	AATAA	532	ATAAA	542	GAATAAA	42
			-145	-142	GAATA	217	AATAA	532	ATAAA	542	GAATAAA	42
			-96	-93	ACATA	208	CATAT	245	ATATT	459	ACATATT	20
400	156071516	CERK	-141	-138	GAATA	217	AATAC	158	ATACA	178	GAATACA	8
			-53	-50	GCATA	111	CATAT	245	ATATA	507	GCATATA	24
410	156104894	INPP4B	-74	-71	CAATA	208	AATAT	551	ATATA	507	CAATATA	30
			-60	-57	TAATA	367	AATAG	153	ATAGA	138	TAATAGA	17
402	156104900	ANKRD20A1	-123	-120	TTATA	416	TATAA	261	ATAAA	542	TTATAAA	46
			-115	-112	TCATA	197	CATAA	172	ATAAT	318	TCATAAT	22
			-105	-102	GGATA	97	GATAA	166	ATAAA	542	GGATAAA	14
			-78	-75	CTATA	155	TATAT	393	ATATT	459	CTATATT	24
403	156105698	RC3H2	-94	-91	TTATA	416	TATAA	261	ATAAC	118	TTATAAC	18
			-85	-82	AAATA	602	AATAA	532	ATAAA	542	AAATAAA	131
			-58	-55	AAATA	602	AATAA	532	ATAAT	318	AAATAAT	69
404	156139138	FOXRED2	-114	-111	GGATA	97	GATAA	166	ATAAG	153	GGATAAG	3
405	156142183	ANKRD39	-138	-135	TCATA	197	CATAT	245	ATATT	459	TCATATT	24
			-121	-118	TCATA	197	CATAT	245	ATATG	264	TCATATG	20
			-92	-89	AAATA	602	AATAA	532	ATAAA	542	AAATAAA	131
			-84	-81	TTATA	416	TATAT	393	ATATC	127	TTATATC	19
			-56	-53	AGATA	164	GATAA	166	ATAAA	542	AGATAAA	27
406	156151382	ZC3H12A	-92	-89	AAATA	602	AATAT	551	ATATT	459	AAATATT	94
407	156231066	TBC1D8	-127	-124	TAATA	367	AATAT	551	ATATA	507	TAATATA	46
			-104	-101	TTATA	416	TATAT	393	ATATG	264	TTATATG	29
408	156416027	DNPEP	-81	-78	AAATA	602	AATAC	158	ATACA	178	AAATACA	28
409	156523234	PPAPDC1B	-119	-116	TTATA	416	TATAC	119	ATACT	171	TTATACT	22
			-66	-63	TGATA	203	GATAA	166	ATAAT	318	TGATAAT	25
			-63	-60	TAATA	367	AATAC	158	ATACT	171	TAATACT	13
410	156523276	TMEM107	-143	-140	CAATA	208	AATAG	153	ATAGG	80	CAATAGG	6
			-68	-65	GTATA	248	TATAT	393	ATATA	507	GTATATA	51
			-58	-55	GGATA	97	GATAC	89	ATACA	178	GGATACA	7
411	156564404	PIK3CD	-60	-57	GGATA	97	GATAC	89	ATACA	178	GGATACA	7
412	156616295	WWC3	-132	-129	GAATA	217	AATAA	532	ATAAG	153	GAATAAG	9
			-125	-122	TTATA	416	TATAA	261	ATAAT	318	TTATAAT	35
			-53	-50	AAATA	602	AATAT	551	ATATA	507	AAATATA	80
413	156630983	UBE2Q1	-69	-66	GTATA	248	TATAA	261	ATAAT	318	GTATAAT	23
414	156630997	WNT4	-141	-138	GGATA	97	GATAA	166	ATAAA	542	GGATAAA	14
			-79	-76	TTATA	416	TATAC	119	ATACT	171	TTATACT	22
415	156766067	CDC42BPG	-53	-50	GAATA	217	AATAT	551	ATATA	507	GAATATA	38
416	157042799	CNPY1	-93	-90	TTATA	416	TATAG	104	ATAGA	138	TTATAGA	16
			-93	-90	TTATA	416	TATAG	104	ATAGA	138	TTATAGA	16
417	157168352	C16orf74	-134	-131	CCATA	103	CATAA	172	ATAAG	153	CCATAAG	7
			-89	-86	TTATA	416	TATAA	261	ATAAG	153	TTATAAG	20
			-73	-70	AGATA	164	GATAC	89	ATACG	18	AGATACG	2
418	157168358	AFF1	-57	-54	TCATA	197	CATAA	172	ATAAG	153	TCATAAG	13
419	157266261	PCP4L1	-136	-133	GAATA	217	AATAG	153	ATAGC	79	GAATAGC	8
			-93	-90	CAATA	208	AATAA	532	ATAAA	542	CAATAAA	60
420	157266267	LOC728613	-87	-84	AGATA	164	GATAC	89	ATACA	178	AGATACA	12
421	157266297	AMH	-101	-98	CCATA	103	CATAT	245	ATATT	459	CCATATT	10
			-71	-68	CAATA	208	AATAA	532	ATAAA	542	CAATAAA	60
422	157276587	BNC1	-92	-89	TAATA	367	AATAT	551	ATATT	459	TAATATT	56
			-59	-56	GTATA	248	TATAC	119	ATACA	178	GTATACA	13
			-53	-50	AAATA	602	AATAT	551	ATATA	507	AAATATA	80
423	157388922	MOCOS	-53	-50	AAATA	602	AATAT	551	ATATA	507	AAATATA	80
424	157419149	PTPRM	-90	-87	TTATA	416	TATAT	393	ATATT	459	TTATATT	69
			-81	-78	AAATA	602	AATAT	551	ATATT	459	AAATATT	94
425	157426841	PCF11	-114	-111	AGATA	164	GATAT	168	ATATG	264	AGATATG	8
			-56	-53	TAATA	367	AATAT	551	ATATT	459	TAATATT	56
426	157653328	PCOLCE	-54	-51	AAATA	602	AATAA	532	ATAAT	318	AAATAAT	69
427	157694512	LGR4	-98	-95	GAATA	217	AATAA	532	ATAAC	118	GAATAAC	9
			-91	-88	AGATA	164	GATAT	168	ATATA	507	AGATATA	18
			-87	-84	ATATA	58	TATAA	261	ATAAA	542	ATATAAA	10
			-64	-61	CTATA	155	TATAT	393	ATATG	264	CTATATG	17
428	157694514	MICALL2	-74	-71	CAATA	208	AATAA	532	ATAAA	542	CAATAAA	60
429	157739944	TANC2	-127	-124	AGATA	164	GATAG	56	ATAGA	138	AGATAGA	9
			-83	-80	GTATA	248	TATAC	119	ATACA	178	GTATACA	13
			-53	-50	GTATA	248	TATAT	393	ATATA	507	GTATATA	51
430	157743246	FBXO45	-127	-124	AAATA	602	AATAC	158	ATACT	171	AAATACT	27
			-105	-102	TTATA	416	TATAT	393	ATATT	459	TTATATT	69
431	158138527	L3MBTL4	-65	-62	TAATA	367	AATAT	551	ATATA	507	TAATATA	46
432	158937235	NPEPPS	-74	-71	AAATA	602	AATAA	532	ATAAT	318	AAATAAT	69
433	160333843	MAML3	-105	-102	ACATA	208	CATAG	102	ATAGT	118	ACATAGT	11
			-75	-72	CCATA	103	CATAA	172	ATAAC	118	CCATAAC	4
434	160420313	FLNA	-67	-64	GAATA	217	AATAA	532	ATAAA	542	GAATAAA	42
435	160707880	FMN2	-141	-138	AAATA	602	AATAA	532	ATAAT	318	AAATAAT	69
			-138	-135	TAATA	367	AATAG	153	ATAGG	80	TAATAGG	7
			-107	-104	CAATA	208	AATAC	158	ATACT	171	CAATACT	11
			-60	-57	TTATA	416	TATAT	393	ATATG	264	TTATATG	29
436	161377466	CCNA1	-119	-116	CAATA	208	AATAT	551	ATATA	507	CAATATA	30
			-57	-54	TAATA	367	AATAT	551	ATATA	507	TAATATA	46
437	161484630	NHLH2	-115	-112	TTATA	416	TATAT	393	ATATA	507	TTATATA	74
			-105	-102	CAATA	208	AATAT	551	ATATT	459	CAATATT	22
			-89	-86	AAATA	602	AATAG	153	ATAGA	138	AAATAGA	22
			-85	-82	AGATA	164	GATAT	168	ATATA	507	AGATATA	18
			-53	-50	TCATA	197	CATAT	245	ATATA	507	TCATATA	22
438	162329582	CPSF6	-102	-99	TGATA	203	GATAT	168	ATATA	507	TGATATA	27
439	163937852	ATXN7L1	-137	-134	TCATA	197	CATAT	245	ATATG	264	TCATATG	20
			-110	-107	AAATA	602	AATAA	532	ATAAT	318	AAATAAT	69
			-107	-104	TAATA	367	AATAT	551	ATATA	507	TAATATA	46
			-73	-70	CCATA	103	CATAC	100	ATACA	178	CCATACA	6
			-69	-66	ACATA	208	CATAA	172	ATAAA	542	ACATAAA	24
			-65	-62	AAATA	602	AATAT	551	ATATC	127	AAATATC	27
440	164565365	TBC1D14	-143	-140	TGATA	203	GATAA	166	ATAAC	118	TGATAAC	8
			-129	-126	ACATA	208	CATAT	245	ATATC	127	ACATATC	9
			-53	-50	GAATA	217	AATAT	551	ATATA	507	GAATATA	38
441	164565407	PLEKHG2	-105	-102	TGATA	203	GATAA	166	ATAAT	318	TGATAAT	25
			-64	-61	CAATA	208	AATAA	532	ATAAA	542	CAATAAA	60
			-60	-57	AAATA	602	AATAT	551	ATATT	459	AAATATT	94
442	164663804	METTL7B	-58	-55	AAATA	602	AATAT	551	ATATT	459	AAATATT	94
443	164664486	RGS4	-121	-118	GAATA	217	AATAC	158	ATACT	171	GAATACT	9
			-80	-77	TGATA	203	GATAG	56	ATAGG	80	TGATAGG	5
444	165905587	LIMA1	-124	-121	TTATA	416	TATAG	104	ATAGA	138	TTATAGA	16
			-107	-104	TAATA	367	AATAT	551	ATATT	459	TAATATT	56
445	165905600	PSTPIP2	-94	-91	AAATA	602	AATAT	551	ATATT	459	AAATATT	94
			-55	-52	AAATA	602	AATAA	532	ATAAA	542	AAATAAA	131
446	166063982	IL17RD	-114	-111	ACATA	208	CATAA	172	ATAAC	118	ACATAAC	7
447	166064024	CDKL3	-123	-120	AAATA	602	AATAA	532	ATAAT	318	AAATAAT	69
			-120	-117	TAATA	367	AATAC	158	ATACA	178	TAATACA	19
			-105	-102	GTATA	248	TATAA	261	ATAAT	318	GTATAAT	23
			-78	-75	TCATA	197	CATAG	102	ATAGT	118	TCATAGT	10
448	166064059	SLC22A18	-136	-133	CAATA	208	AATAC	158	ATACC	99	CAATACC	9
449	166158918	TAC1	-107	-104	CTATA	155	TATAT	393	ATATA	507	CTATATA	17
450	166197657	BTN1A1	-114	-111	CAATA	208	AATAG	153	ATAGA	138	CAATAGA	11
			-99	-96	TTATA	416	TATAC	119	ATACC	99	TTATACC	14
			-62	-59	GGATA	97	GATAG	56	ATAGA	138	GGATAGA	3
451	166197665	PHTF1	-142	-139	AAATA	602	AATAT	551	ATATC	127	AAATATC	27
			-126	-123	AAATA	602	AATAT	551	ATATG	264	AAATATG	38
			-113	-110	CAATA	208	AATAC	158	ATACT	171	CAATACT	11
			-100	-97	TTATA	416	TATAG	104	ATAGT	118	TTATAGT	16
			-93	-90	CTATA	155	TATAG	104	ATAGA	138	CTATAGA	16
452	166197687	NGEF	-62	-59	AAATA	602	AATAT	551	ATATC	127	AAATATC	27
453	166706902	GBP1	-128	-125	TAATA	367	AATAA	532	ATAAT	318	TAATAAT	39
			-104	-101	GTATA	248	TATAT	393	ATATG	264	GTATATG	21
454	166795244	PIK3R3	-114	-111	AGATA	164	GATAC	89	ATACT	171	AGATACT	12
			-91	-88	TAATA	367	AATAC	158	ATACC	99	TAATACC	13
455	167466197	ICAM1	-120	-117	CCATA	103	CATAG	102	ATAGG	80	CCATAGG	9
456	167466269	PHF13	-107	-104	GTATA	248	TATAA	261	ATAAA	542	GTATAAA	46
			-78	-75	GTATA	248	TATAT	393	ATATT	459	GTATATT	25
			-67	-64	AAATA	602	AATAA	532	ATAAA	542	AAATAAA	131
			-63	-60	AAATA	602	AATAT	551	ATATA	507	AAATATA	80
457	167614484	ACAA2	-121	-118	CTATA	155	TATAG	104	ATAGA	138	CTATAGA	16
			-64	-61	AGATA	164	GATAA	166	ATAAT	318	AGATAAT	18
			-61	-58	TAATA	367	AATAT	551	ATATG	264	TAATATG	33
			-53	-50	TTATA	416	TATAT	393	ATATA	507	TTATATA	74
458	167830489	DDX26B	-141	-138	TTATA	416	TATAT	393	ATATG	264	TTATATG	29
			-70	-67	GCATA	111	CATAT	245	ATATA	507	GCATATA	24
			-66	-63	ATATA	58	TATAA	261	ATAAA	542	ATATAAA	10
			-61	-58	AAATA	602	AATAA	532	ATAAA	542	AAATAAA	131
459	167900483	PTX3	-145	-142	TCATA	197	CATAT	245	ATATA	507	TCATATA	22
			-145	-142	TCATA	197	CATAT	245	ATATA	507	TCATATA	22
			-136	-133	TTATA	416	TATAT	393	ATATT	459	TTATATT	69
			-79	-76	AAATA	602	AATAA	532	ATAAA	542	AAATAAA	131
			-74	-71	AAATA	602	AATAT	551	ATATT	459	AAATATT	94
			-67	-64	TTATA	416	TATAA	261	ATAAA	542	TTATAAA	46
460	168229170	BLVRB	-64	-61	CAATA	208	AATAA	532	ATAAA	542	CAATAAA	60
461	168480078	ANXA4	-135	-132	AAATA	602	AATAC	158	ATACT	171	AAATACT	27
462	168480138	ADCY1	-56	-53	CTATA	155	TATAC	119	ATACT	171	CTATACT	7
463	168693660	NFKBIA	-83	-80	ACATA	208	CATAA	172	ATAAT	318	ACATAAT	14
464	169234615	NOV	-142	-139	AAATA	602	AATAT	551	ATATT	459	AAATATT	94
			-115	-112	TCATA	197	CATAT	245	ATATC	127	TCATATC	4
			-105	-102	AAATA	602	AATAA	532	ATAAA	542	AAATAAA	131
			-60	-57	GCATA	111	CATAA	172	ATAAA	542	GCATAAA	10
465	169234648	SMTNL2	-132	-129	GAATA	217	AATAG	153	ATAGG	80	GAATAGG	5
			-71	-68	AGATA	164	GATAT	168	ATATT	459	AGATATT	19
			-65	-62	TTATA	416	TATAA	261	ATAAA	542	TTATAAA	46
466	169646744	ANGPT2	-110	-107	TGATA	203	GATAC	89	ATACA	178	TGATACA	14
			-90	-87	AAATA	602	AATAG	153	ATAGA	138	AAATAGA	22
467	169790838	SLC1A3	-100	-97	GCATA	111	CATAC	100	ATACA	178	GCATACA	5
			-53	-50	GTATA	248	TATAT	393	ATATA	507	GTATATA	51
468	169790842	CDH1	-128	-125	GTATA	248	TATAC	119	ATACA	178	GTATACA	13
			-110	-107	TGATA	203	GATAA	166	ATAAT	318	TGATAAT	25
			-53	-50	GTATA	248	TATAT	393	ATATA	507	GTATATA	51
469	169808395	REEP1	-144	-141	TAATA	367	AATAA	532	ATAAA	542	TAATAAA	62
			-139	-136	AAATA	602	AATAG	153	ATAGT	118	AAATAGT	17
			-134	-131	GTATA	248	TATAC	119	ATACT	171	GTATACT	9
			-65	-62	TTATA	416	TATAA	261	ATAAT	318	TTATAAT	35
			-55	-52	TGATA	203	GATAC	89	ATACA	178	TGATACA	14
470	169881284	ABCD3	-145	-142	AGATA	164	GATAT	168	ATATC	127	AGATATC	7
			-138	-135	CTATA	155	TATAC	119	ATACA	178	CTATACA	9
			-100	-97	AAATA	602	AATAC	158	ATACT	171	AAATACT	27
			-82	-79	TTATA	416	TATAA	261	ATAAT	318	TTATAAT	35
			-58	-55	ACATA	208	CATAG	102	ATAGA	138	ACATAGA	5
			-54	-51	AGATA	164	GATAA	166	ATAAT	318	AGATAAT	18
471	170016080	RP2	-141	-138	AAATA	602	AATAT	551	ATATT	459	AAATATT	94
			-136	-133	TTATA	416	TATAT	393	ATATT	459	TTATATT	69
			-111	-108	TAATA	367	AATAG	153	ATAGT	118	TAATAGT	10
			-81	-78	TTATA	416	TATAT	393	ATATT	459	TTATATT	69
			-62	-59	TTATA	416	TATAT	393	ATATG	264	TTATATG	29
472	170650640	HLA-B	-128	-125	AAATA	602	AATAA	532	ATAAG	153	AAATAAG	28
			-116	-113	GAATA	217	AATAT	551	ATATA	507	GAATATA	38
			-96	-93	AAATA	602	AATAT	551	ATATT	459	AAATATT	94
			-63	-60	AAATA	602	AATAA	532	ATAAG	153	AAATAAG	28
473	170650707	SLC17A5	-119	-116	GAATA	217	AATAC	158	ATACA	178	GAATACA	8
			-85	-82	AAATA	602	AATAG	153	ATAGC	79	AAATAGC	7
474	170932531	MFSD4	-121	-118	CTATA	155	TATAT	393	ATATC	127	CTATATC	12
			-121	-118	CTATA	155	TATAT	393	ATATC	127	CTATATC	12
			-91	-88	TAATA	367	AATAC	158	ATACA	178	TAATACA	19
475	171184399	ABCB10	-136	-133	AAATA	602	AATAA	532	ATAAT	318	AAATAAT	69
			-122	-119	CCATA	103	CATAG	102	ATAGA	138	CCATAGA	3
			-74	-71	TGATA	203	GATAC	89	ATACA	178	TGATACA	14
476	171460920	IGFBP5	-116	-113	TAATA	367	AATAA	532	ATAAA	542	TAATAAA	62
477	171541813	CLDN3	-76	-73	TGATA	203	GATAT	168	ATATT	459	TGATATT	23
			-66	-63	CAATA	208	AATAA	532	ATAAA	542	CAATAAA	60
478	172072619	VAMP2	-127	-124	CCATA	103	CATAT	245	ATATT	459	CCATATT	10
479	181336652	MEGF10	-110	-107	AAATA	602	AATAT	551	ATATC	127	AAATATC	27
			-88	-85	TGATA	203	GATAA	166	ATAAA	542	TGATAAA	22
480	181336738	MEGF11	-93	-90	CAATA	208	AATAC	158	ATACT	171	CAATACT	11
			-67	-64	TAATA	367	AATAT	551	ATATA	507	TAATATA	46
481	182507167	NSD1	-88	-85	CCATA	103	CATAA	172	ATAAA	542	CCATAAA	8
			-63	-60	GTATA	248	TATAT	393	ATATA	507	GTATATA	51
482	182509177	ZBTB1	-142	-139	GTATA	248	TATAA	261	ATAAA	542	GTATAAA	46
			-142	-139	GTATA	248	TATAA	261	ATAAA	542	GTATAAA	46
			-101	-98	GTATA	248	TATAT	393	ATATA	507	GTATATA	51
			-94	-91	GTATA	248	TATAA	261	ATAAA	542	GTATAAA	46
483	183979983	NRTN	-71	-68	CGATA	15	GATAA	166	ATAAC	118	CGATAAC	1
			-57	-54	AGATA	164	GATAA	166	ATAAA	542	AGATAAA	27
484	186287217	CCDC82	-101	-98	GCATA	111	CATAT	245	ATATT	459	GCATATT	18
			-75	-72	GCATA	111	CATAT	245	ATATC	127	GCATATC	4
			-59	-56	CCATA	103	CATAA	172	ATAAA	542	CCATAAA	8
485	186659511	CAMSAP1	-125	-122	GAATA	217	AATAA	532	ATAAT	318	GAATAAT	17
			-101	-98	TTATA	416	TATAC	119	ATACT	171	TTATACT	22
			-56	-53	AAATA	602	AATAT	551	ATATT	459	AAATATT	94
486	186928848	NIPA1	-132	-129	TTATA	416	TATAT	393	ATATT	459	TTATATT	69
			-120	-117	TTATA	416	TATAG	104	ATAGA	138	TTATAGA	16
			-108	-105	TCATA	197	CATAG	102	ATAGC	79	TCATAGC	8
			-81	-78	AAATA	602	AATAA	532	ATAAA	542	AAATAAA	131
			-54	-51	TAATA	367	AATAA	532	ATAAT	318	TAATAAT	39
487	186972144	TYMS	-69	-66	TTATA	416	TATAG	104	ATAGT	118	TTATAGT	16
			-58	-55	TTATA	416	TATAT	393	ATATG	264	TTATATG	29
488	187281516	PCK1	-123	-120	TAATA	367	AATAT	551	ATATT	459	TAATATT	56
			-101	-98	TTATA	416	TATAC	119	ATACA	178	TTATACA	25
			-76	-73	ACATA	208	CATAA	172	ATAAT	318	ACATAAT	14
			-67	-64	CAATA	208	AATAT	551	ATATT	459	CAATATT	22
489	187423911	STX11	-125	-122	TCATA	197	CATAT	245	ATATA	507	TCATATA	22
			-125	-122	TCATA	197	CATAT	245	ATATA	507	TCATATA	22
			-66	-63	TTATA	416	TATAT	393	ATATA	507	TTATATA	74
490	187608319	BMP7	-79	-76	GTATA	248	TATAA	261	ATAAA	542	GTATAAA	46
			-75	-72	AAATA	602	AATAG	153	ATAGA	138	AAATAGA	22
491	187608404	C21orf2	-107	-104	ACATA	208	CATAG	102	ATAGA	138	ACATAGA	5
492	187608600	CGN	-124	-121	CTATA	155	TATAT	393	ATATT	459	CTATATT	24
			-59	-56	AAATA	602	AATAT	551	ATATT	459	AAATATT	94
493	187608632	BRAF	-119	-116	TAATA	367	AATAA	532	ATAAT	318	TAATAAT	39
			-98	-95	TAATA	367	AATAA	532	ATAAT	318	TAATAAT	39
			-87	-84	CTATA	155	TATAA	261	ATAAC	118	CTATAAC	8
			-71	-68	TTATA	416	TATAA	261	ATAAC	118	TTATAAC	18
494	187761340	ACOT4	-102	-99	GGATA	97	GATAA	166	ATAAC	118	GGATAAC	7
495	187761372	ARIH1	-136	-133	GCATA	111	CATAG	102	ATAGA	138	GCATAGA	6
			-113	-110	AAATA	602	AATAA	532	ATAAC	118	AAATAAC	15
496	187828433	PITPNA	-69	-66	CAATA	208	AATAC	158	ATACA	178	CAATACA	9
			-61	-58	GTATA	248	TATAT	393	ATATT	459	GTATATT	25
497	187829071	CD59	-86	-83	AGATA	164	GATAT	168	ATATA	507	AGATATA	18
			-82	-79	ATATA	58	TATAC	119	ATACA	178	ATATACA	1
			-78	-75	ACATA	208	CATAA	172	ATAAA	542	ACATAAA	24
498	187936936	IFT57	-143	-140	GTATA	248	TATAA	261	ATAAG	153	GTATAAG	6
			-111	-108	AAATA	602	AATAT	551	ATATT	459	AAATATT	94
			-64	-61	CTATA	155	TATAG	104	ATAGA	138	CTATAGA	16
499	187936944	SYT13	-93	-90	TCATA	197	CATAT	245	ATATG	264	TCATATG	20
500	187936957	UAP1L1	-128	-125	TTATA	416	TATAG	104	ATAGG	80	TTATAGG	6
			-70	-67	GAATA	217	AATAT	551	ATATT	459	GAATATT	38
			-61	-58	CAATA	208	AATAA	532	ATAAA	542	CAATAAA	60
501	187936959	TMEM129	-100	-97	AAATA	602	AATAA	532	ATAAG	153	AAATAAG	28
			-83	-80	TTATA	416	TATAA	261	ATAAA	542	TTATAAA	46
502	187960041	SELE	-108	-105	TTATA	416	TATAA	261	ATAAC	118	TTATAAC	18
			-98	-95	AAATA	602	AATAT	551	ATATT	459	AAATATT	94
			-91	-88	TTATA	416	TATAA	261	ATAAT	318	TTATAAT	35
			-77	-74	GTATA	248	TATAT	393	ATATA	507	GTATATA	51
503	187960060	CBX1	-75	-72	TCATA	197	CATAC	100	ATACT	171	TCATACT	13
504	187960099	UBE3C	-144	-141	GCATA	111	CATAT	245	ATATC	127	GCATATC	4
505	188035906	CBX5	-127	-124	CCATA	103	CATAA	172	ATAAC	118	CCATAAC	4
			-61	-58	TCATA	197	CATAC	100	ATACT	171	TCATACT	13
506	188497749	HK1	-113	-110	GGATA	97	GATAA	166	ATAAA	542	GGATAAA	14
507	188528638	APOLD1	-139	-136	AGATA	164	GATAA	166	ATAAA	542	AGATAAA	27
			-120	-117	AGATA	164	GATAA	166	ATAAA	542	AGATAAA	27
			-110	-107	GGATA	97	GATAC	89	ATACA	178	GGATACA	7
508	188536077	ABAT	-126	-123	CAATA	208	AATAA	532	ATAAA	542	CAATAAA	60
			-119	-116	TGATA	203	GATAA	166	ATAAA	542	TGATAAA	22
			-79	-76	CCATA	103	CATAT	245	ATATG	264	CCATATG	5
509	188595666	ANK2	-137	-134	TGATA	203	GATAA	166	ATAAC	118	TGATAAC	8
			-123	-120	GAATA	217	AATAT	551	ATATA	507	GAATATA	38
			-83	-80	AAATA	602	AATAC	158	ATACA	178	AAATACA	28
			-69	-66	CAATA	208	AATAC	158	ATACA	178	CAATACA	9
			-65	-62	ACATA	208	CATAG	102	ATAGC	79	ACATAGC	13
510	188595695	SPRY4	-137	-134	TAATA	367	AATAG	153	ATAGT	118	TAATAGT	10
511	188595713	CPT1A	-96	-93	AAATA	602	AATAC	158	ATACA	178	AAATACA	28
512	188595720	PCNT	-143	-140	GGATA	97	GATAC	89	ATACA	178	GGATACA	7
			-72	-69	AAATA	602	AATAA	532	ATAAA	542	AAATAAA	131
513	189027140	ABHD6	-143	-140	ACATA	208	CATAC	100	ATACT	171	ACATACT	9
			-89	-86	AAATA	602	AATAA	532	ATAAG	153	AAATAAG	28
			-53	-50	ACATA	208	CATAT	245	ATATA	507	ACATATA	30
514	189083694	FLT4	-56	-53	AAATA	602	AATAT	551	ATATT	459	AAATATT	94
515	189083715	CDH3	-138	-135	TTATA	416	TATAC	119	ATACT	171	TTATACT	22
			-84	-81	CTATA	155	TATAG	104	ATAGA	138	CTATAGA	16
			-57	-54	GTATA	248	TATAT	393	ATATG	264	GTATATG	21
516	189083718	LAMB3	-74	-71	AAATA	602	AATAA	532	ATAAA	542	AAATAAA	131
517	189083756	GALNS	-56	-53	AAATA	602	AATAA	532	ATAAA	542	AAATAAA	131
518	189083834	LARGE	-135	-132	CAATA	208	AATAT	551	ATATT	459	CAATATT	22
			-129	-126	TAATA	367	AATAT	551	ATATT	459	TAATATT	56
519	189163516	KISS1R	-130	-127	TGATA	203	GATAT	168	ATATT	459	TGATATT	23
520	189163519	NIPBL	-135	-132	CCATA	103	CATAA	172	ATAAG	153	CCATAAG	7
			-88	-85	CAATA	208	AATAT	551	ATATT	459	CAATATT	22
			-72	-69	CTATA	155	TATAT	393	ATATA	507	CTATATA	17
521	189181670	NFE2L1	-105	-102	AAATA	602	AATAA	532	ATAAA	542	AAATAAA	131
			-100	-97	AAATA	602	AATAA	532	ATAAA	542	AAATAAA	131
522	189217913	SBF2	-54	-51	TCATA	197	CATAA	172	ATAAT	318	TCATAAT	22
523	189242611	DIAPH2	-100	-97	ACATA	208	CATAA	172	ATAAA	542	ACATAAA	24
524	189339260	KIF1B	-57	-54	AAATA	602	AATAA	532	ATAAA	542	AAATAAA	131
525	189491747	ATXN1	-122	-119	TTATA	416	TATAA	261	ATAAT	318	TTATAAT	35
			-119	-116	TAATA	367	AATAA	532	ATAAA	542	TAATAAA	62
			-76	-73	AAATA	602	AATAA	532	ATAAA	542	AAATAAA	131
			-63	-60	GTATA	248	TATAC	119	ATACC	99	GTATACC	9
526	189571680	WDSUB1	-133	-130	CTATA	155	TATAA	261	ATAAA	542	CTATAAA	17
			-87	-84	CTATA	155	TATAA	261	ATAAA	542	CTATAAA	17
527	190014584	PSIP1	-139	-136	GCATA	111	CATAT	245	ATATA	507	GCATATA	24
			-135	-132	ATATA	58	TATAC	119	ATACC	99	ATATACC	2
			-108	-105	TTATA	416	TATAC	119	ATACA	178	TTATACA	25
			-69	-66	CCATA	103	CATAA	172	ATAAG	153	CCATAAG	7
528	190014608	PMS2	-67	-64	AAATA	602	AATAC	158	ATACA	178	AAATACA	28
529	190194362	DPYSL4	-53	-50	CCATA	103	CATAT	245	ATATA	507	CCATATA	16
530	190194419	TSPAN14	-124	-121	AAATA	602	AATAA	532	ATAAA	542	AAATAAA	131
			-99	-96	CAATA	208	AATAA	532	ATAAA	542	CAATAAA	60
			-77	-74	GTATA	248	TATAA	261	ATAAA	542	GTATAAA	46
531	190343020	SEC24D	-108	-105	CAATA	208	AATAT	551	ATATG	264	CAATATG	11
			-63	-60	GTATA	248	TATAT	393	ATATA	507	GTATATA	51
532	190610024	ZNF235	-137	-134	CAATA	208	AATAC	158	ATACT	171	CAATACT	11
533	190684643	RASGRP1	-141	-138	GTATA	248	TATAA	261	ATAAT	318	GTATAAT	23
			-138	-135	TAATA	367	AATAT	551	ATATA	507	TAATATA	46
			-89	-86	TGATA	203	GATAC	89	ATACC	99	TGATACC	8
			-62	-59	TAATA	367	AATAT	551	ATATT	459	TAATATT	56
			-56	-53	TTATA	416	TATAT	393	ATATG	264	TTATATG	29
534	193083116	CYP24A1	-147	-144	ACATA	208	CATAT	245	ATATC	127	ACATATC	9
			-137	-134	GTATA	248	TATAT	393	ATATG	264	GTATATG	21
			-99	-96	TTATA	416	TATAA	261	ATAAA	542	TTATAAA	46
			-68	-65	GTATA	248	TATAC	119	ATACC	99	GTATACC	9
535	193083118	TOMM40	-109	-106	GTATA	248	TATAA	261	ATAAA	542	GTATAAA	46
			-96	-93	TTATA	416	TATAA	261	ATAAG	153	TTATAAG	20
536	193083132	CRABP1	-71	-68	CCATA	103	CATAG	102	ATAGT	118	CCATAGT	5
537	194018464	EZH1	-92	-89	GTATA	248	TATAC	119	ATACA	178	GTATACA	13
			-71	-68	CAATA	208	AATAA	532	ATAAA	542	CAATAAA	60
538	194018465	ETV5	-94	-91	AAATA	602	AATAC	158	ATACT	171	AAATACT	27
539	194018526	SCIN	-107	-104	CAATA	208	AATAT	551	ATATG	264	CAATATG	11
540	194018536	PRPSAP1	-111	-108	GGATA	97	GATAC	89	ATACA	178	GGATACA	7
541	194097351	ACTN1	-115	-112	TAATA	367	AATAT	551	ATATT	459	TAATATT	56
			-99	-96	AAATA	602	AATAG	153	ATAGG	80	AAATAGG	12
			-66	-63	TGATA	203	GATAT	168	ATATT	459	TGATATT	23
542	194097415	RFX2	-108	-105	AAATA	602	AATAT	551	ATATA	507	AAATATA	80
543	194239686	CCL20	-110	-107	TTATA	416	TATAT	393	ATATT	459	TTATATT	69
			-74	-71	TTATA	416	TATAA	261	ATAAA	542	TTATAAA	46
			-69	-66	AAATA	602	AATAA	532	ATAAG	153	AAATAAG	28
			-60	-57	AAATA	602	AATAT	551	ATATT	459	AAATATT	94
			-54	-51	TAATA	367	AATAA	532	ATAAT	318	TAATAAT	39
544	194239703	DOCK9	-126	-123	TTATA	416	TATAT	393	ATATT	459	TTATATT	69
			-114	-111	AAATA	602	AATAA	532	ATAAA	542	AAATAAA	131
545	194248055	GAP43	-139	-136	AAATA	602	AATAA	532	ATAAA	542	AAATAAA	131
			-135	-132	AAATA	602	AATAA	532	ATAAA	542	AAATAAA	131
			-131	-128	AAATA	602	AATAA	532	ATAAA	542	AAATAAA	131
			-71	-68	GAATA	217	AATAT	551	ATATT	459	GAATATT	38
			-65	-62	TAATA	367	AATAA	532	ATAAA	542	TAATAAA	62
546	194248071	HSPA1A	-114	-111	TTATA	416	TATAC	119	ATACT	171	TTATACT	22
			-81	-78	TAATA	367	AATAC	158	ATACA	178	TAATACA	19
547	194294545	COL4A3BP	-124	-121	CTATA	155	TATAA	261	ATAAT	318	CTATAAT	10
			-121	-118	TAATA	367	AATAG	153	ATAGC	79	TAATAGC	11
			-85	-82	CAATA	208	AATAA	532	ATAAA	542	CAATAAA	60
548	194306613	GJB6	-70	-67	CAATA	208	AATAA	532	ATAAA	542	CAATAAA	60
549	194328682	UBQLN1	-80	-77	GGATA	97	GATAG	56	ATAGT	118	GGATAGT	4
			-72	-69	TCATA	197	CATAA	172	ATAAC	118	TCATAAC	9
			-53	-50	TTATA	416	TATAT	393	ATATA	507	TTATATA	74
550	194394140	URB1	-146	-143	TTATA	416	TATAA	261	ATAAA	542	TTATAAA	46
551	194394164	OBFC1	-132	-129	ACATA	208	CATAA	172	ATAAG	153	ACATAAG	10
552	194473690	ABHD2	-80	-77	TTATA	416	TATAT	393	ATATT	459	TTATATT	69
553	194578889	DCK	-121	-118	ACATA	208	CATAT	245	ATATT	459	ACATATT	20
			-86	-83	GTATA	248	TATAA	261	ATAAT	318	GTATAAT	23
554	194578894	HERC2P2	-120	-117	TCATA	197	CATAT	245	ATATG	264	TCATATG	20
			-97	-94	ACATA	208	CATAT	245	ATATT	459	ACATATT	20
555	194578903	MESDC1	-110	-107	CTATA	155	TATAG	104	ATAGA	138	CTATAGA	16
556	194688131	HMGB2	-118	-115	TTATA	416	TATAA	261	ATAAG	153	TTATAAG	20
			-53	-50	AAATA	602	AATAT	551	ATATA	507	AAATATA	80
557	194733730	CXCL6	-134	-131	TTATA	416	TATAC	119	ATACA	178	TTATACA	25
			-114	-111	CTATA	155	TATAT	393	ATATT	459	CTATATT	24
558	194733757	STYX	-143	-140	GGATA	97	GATAA	166	ATAAA	542	GGATAAA	14
			-124	-121	GTATA	248	TATAG	104	ATAGG	80	GTATAGG	8
559	195539328	RAB15	-95	-92	CCATA	103	CATAT	245	ATATA	507	CCATATA	16
560	195539341	ELOVL6	-134	-131	TTATA	416	TATAA	261	ATAAA	542	TTATAAA	46
			-88	-85	TTATA	416	TATAA	261	ATAAG	153	TTATAAG	20
			-78	-75	TAATA	367	AATAG	153	ATAGA	138	TAATAGA	17
561	195539383	KIF20A	-108	-105	TTATA	416	TATAT	393	ATATG	264	TTATATG	29
			-79	-76	TTATA	416	TATAT	393	ATATT	459	TTATATT	69
			-70	-67	AGATA	164	GATAT	168	ATATT	459	AGATATT	19
562	195546895	DNMT1	-120	-117	TTATA	416	TATAT	393	ATATC	127	TTATATC	19
			-69	-66	TTATA	416	TATAT	393	ATATG	264	TTATATG	29
			-59	-56	TAATA	367	AATAT	551	ATATT	459	TAATATT	56
563	195927014	PITPNM1	-129	-126	TCATA	197	CATAT	245	ATATG	264	TCATATG	20
			-58	-55	GTATA	248	TATAA	261	ATAAA	542	GTATAAA	46
564	195976814	UBE2E2	-112	-109	TAATA	367	AATAT	551	ATATT	459	TAATATT	56
			-53	-50	TGATA	203	GATAT	168	ATATA	507	TGATATA	27
565	196162714	ZDHHC11	-132	-129	CAATA	208	AATAC	158	ATACC	99	CAATACC	9
			-54	-51	AGATA	164	GATAA	166	ATAAT	318	AGATAAT	18
566	196162715	ATG10	-141	-138	TGATA	203	GATAA	166	ATAAG	153	TGATAAG	14
			-136	-133	AGATA	164	GATAT	168	ATATT	459	AGATATT	19
			-121	-118	TTATA	416	TATAC	119	ATACG	18	TTATACG	1
			-115	-112	GAATA	217	AATAT	551	ATATT	459	GAATATT	38
			-87	-84	GTATA	248	TATAT	393	ATATA	507	GTATATA	51
			-59	-56	AAATA	602	AATAA	532	ATAAG	153	AAATAAG	28
567	196259777	PDLIM4	-78	-75	GGATA	97	GATAT	168	ATATT	459	GGATATT	7
568	197100817	BTNL9	-74	-71	CAATA	208	AATAA	532	ATAAT	318	CAATAAT	12
			-67	-64	GTATA	248	TATAT	393	ATATG	264	GTATATG	21
569	197116349	CLMN	-142	-139	TTATA	416	TATAC	119	ATACC	99	TTATACC	14
			-88	-85	GAATA	217	AATAT	551	ATATT	459	GAATATT	38
570	197116387	TMEM106B	-142	-139	TTATA	416	TATAA	261	ATAAT	318	TTATAAT	35
			-139	-136	TAATA	367	AATAG	153	ATAGC	79	TAATAGC	11
			-128	-125	AAATA	602	AATAG	153	ATAGA	138	AAATAGA	22
			-89	-86	TTATA	416	TATAA	261	ATAAC	118	TTATAAC	18
			-56	-53	CAATA	208	AATAA	532	ATAAA	542	CAATAAA	60
571	197276634	TLX1	-100	-97	TTATA	416	TATAA	261	ATAAG	153	TTATAAG	20
			-73	-70	TTATA	416	TATAA	261	ATAAA	542	TTATAAA	46
			-53	-50	TTATA	416	TATAT	393	ATATA	507	TTATATA	74
572	197276666	IFIT5	-141	-138	GTATA	248	TATAA	261	ATAAA	542	GTATAAA	46
			-132	-129	GAATA	217	AATAA	532	ATAAA	542	GAATAAA	42
			-114	-111	TAATA	367	AATAG	153	ATAGG	80	TAATAGG	7
			-80	-77	GAATA	217	AATAT	551	ATATC	127	GAATATC	6
573	197304696	PTPRE	-124	-121	GTATA	248	TATAT	393	ATATG	264	GTATATG	21
			-85	-82	GGATA	97	GATAA	166	ATAAA	542	GGATAAA	14
574	197304767	EDEM1	-101	-98	TTATA	416	TATAA	261	ATAAA	542	TTATAAA	46
			-92	-89	TAATA	367	AATAA	532	ATAAG	153	TAATAAG	18
			-85	-82	GAATA	217	AATAT	551	ATATC	127	GAATATC	6
575	197313726	PHLDB2	-132	-129	CAATA	208	AATAG	153	ATAGA	138	CAATAGA	11
			-132	-129	CAATA	208	AATAG	153	ATAGA	138	CAATAGA	11
			-65	-62	TCATA	197	CATAT	245	ATATT	459	TCATATT	24
576	197313777	TMEM130	-57	-54	AAATA	602	AATAC	158	ATACT	171	AAATACT	27
577	197313788	EMP1	-90	-87	TAATA	367	AATAG	153	ATAGA	138	TAATAGA	17
			-78	-75	TCATA	197	CATAT	245	ATATA	507	TCATATA	22
			-71	-68	CTATA	155	TATAA	261	ATAAT	318	CTATAAT	10
			-61	-58	AAATA	602	AATAT	551	ATATT	459	AAATATT	94
			-53	-50	TGATA	203	GATAT	168	ATATA	507	TGATATA	27
577	197313789	PALMD	-132	-129	TCATA	197	CATAG	102	ATAGG	80	TCATAGG	8
			-132	-129	TCATA	197	CATAG	102	ATAGG	80	TCATAGG	8
			-86	-83	AAATA	602	AATAA	532	ATAAA	542	AAATAAA	131
			-82	-79	AAATA	602	AATAT	551	ATATG	264	AAATATG	38
			-64	-61	TAATA	367	AATAA	532	ATAAT	318	TAATAAT	39
			-53	-50	TAATA	367	AATAT	551	ATATA	507	TAATATA	46
578	197333696	LRRC8C	-93	-90	TCATA	197	CATAG	102	ATAGT	118	TCATAGT	10
			-77	-74	TGATA	203	GATAA	166	ATAAA	542	TGATAAA	22
			-53	-50	GGATA	97	GATAT	168	ATATA	507	GGATATA	15
579	197333756	WNT2B	-63	-60	GGATA	97	GATAG	56	ATAGA	138	GGATAGA	3
580	197333789	FOXC2	-100	-97	AAATA	602	AATAC	158	ATACT	171	AAATACT	27
581	197333826	PRICKLE2	-83	-80	GGATA	97	GATAT	168	ATATG	264	GGATATG	12
			-58	-55	TAATA	367	AATAC	158	ATACA	178	TAATACA	19
582	197382627	EIF4E3	-117	-114	TAATA	367	AATAT	551	ATATC	127	TAATATC	12
			-104	-101	AGATA	164	GATAA	166	ATAAT	318	AGATAAT	18
583	197927212	AASS	-117	-114	GAATA	217	AATAT	551	ATATA	507	GAATATA	38
			-93	-90	GTATA	248	TATAC	119	ATACT	171	GTATACT	9
584	197927250	SFXN2	-55	-52	AGATA	164	GATAT	168	ATATA	507	AGATATA	18
585	197927275	RAVER2	-98	-95	CTATA	155	TATAC	119	ATACT	171	CTATACT	7
586	197927426	AKAP12	-107	-104	CAATA	208	AATAT	551	ATATT	459	CAATATT	22
			-61	-58	AAATA	602	AATAA	532	ATAAA	542	AAATAAA	131
587	198041761	PBX3	-83	-80	TTATA	416	TATAT	393	ATATG	264	TTATATG	29
			-63	-60	GAATA	217	AATAA	532	ATAAA	542	GAATAAA	42
588	198386337	LPGAT1	-73	-70	CCATA	103	CATAT	245	ATATC	127	CCATATC	8
			-68	-65	TCATA	197	CATAA	172	ATAAC	118	TCATAAC	9
			-57	-54	TGATA	203	GATAT	168	ATATG	264	TGATATG	18
589	201025398	TMEM43	-134	-131	AAATA	602	AATAA	532	ATAAC	118	AAATAAC	15
			-97	-94	AGATA	164	GATAA	166	ATAAT	318	AGATAAT	18
590	201025400	CCDC50	-135	-132	TAATA	367	AATAG	153	ATAGG	80	TAATAGG	7
			-90	-87	CCATA	103	CATAC	100	ATACA	178	CCATACA	6
			-75	-72	AAATA	602	AATAT	551	ATATG	264	AAATATG	38
			-69	-66	GTATA	248	TATAA	261	ATAAC	118	GTATAAC	11
			-61	-58	TGATA	203	GATAA	166	ATAAT	318	TGATAAT	25
591	201860298	TUBG2	-73	-70	TAATA	367	AATAT	551	ATATG	264	TAATATG	33
			-54	-51	TAATA	367	AATAA	532	ATAAT	318	TAATAAT	39
592	203098012	RETSAT	-78	-75	CTATA	155	TATAT	393	ATATA	507	CTATATA	17
			-69	-66	GAATA	217	AATAA	532	ATAAC	118	GAATAAC	9
			-58	-55	AAATA	602	AATAA	532	ATAAG	153	AAATAAG	28
593	203098994	SLC2A13	-110	-107	ACATA	208	CATAA	172	ATAAA	542	ACATAAA	24
			-55	-52	AAATA	602	AATAA	532	ATAAA	542	AAATAAA	131
594	205277372	EPHA7	-133	-130	TTATA	416	TATAA	261	ATAAG	153	TTATAAG	20
			-85	-82	AAATA	602	AATAA	532	ATAAC	118	AAATAAC	15
			-61	-58	TCATA	197	CATAA	172	ATAAG	153	TCATAAG	13
595	205277410	MAPK9	-126	-123	TAATA	367	AATAA	532	ATAAA	542	TAATAAA	62
			-122	-119	AAATA	602	AATAC	158	ATACA	178	AAATACA	28
			-97	-94	GCATA	111	CATAT	245	ATATC	127	GCATATC	4
			-67	-64	TTATA	416	TATAA	261	ATAAT	318	TTATAAT	35
			-64	-61	TAATA	367	AATAA	532	ATAAA	542	TAATAAA	62
			-59	-56	AAATA	602	AATAT	551	ATATA	507	AAATATA	80
596	205360931	FNDC3B	-133	-130	CCATA	103	CATAT	245	ATATC	127	CCATATC	8
			-117	-114	GTATA	248	TATAG	104	ATAGA	138	GTATAGA	6
			-104	-101	AAATA	602	AATAT	551	ATATT	459	AAATATT	94
			-94	-91	CTATA	155	TATAT	393	ATATG	264	CTATATG	17
			-87	-84	TAATA	367	AATAC	158	ATACC	99	TAATACC	13
			-64	-61	GTATA	248	TATAT	393	ATATG	264	GTATATG	21
			-57	-54	TAATA	367	AATAT	551	ATATA	507	TAATATA	46
			-53	-50	ATATA	58	TATAT	393	ATATA	507	ATATATA	16
597	205361120	ACTR2	-118	-115	TAATA	367	AATAT	551	ATATC	127	TAATATC	12
			-97	-94	AGATA	164	GATAT	168	ATATC	127	AGATATC	7
			-59	-56	AAATA	602	AATAC	158	ATACT	171	AAATACT	27
598	206725425	KCNK1	-102	-99	GCATA	111	CATAG	102	ATAGA	138	GCATAGA	6
599	207113131	PEX13	-107	-104	TAATA	367	AATAG	153	ATAGA	138	TAATAGA	17
600	207442674	RAB1A	-114	-111	AAATA	602	AATAC	158	ATACA	178	AAATACA	28
			-99	-96	AAATA	602	AATAA	532	ATAAG	153	AAATAAG	28
			-87	-84	AGATA	164	GATAA	166	ATAAT	318	AGATAAT	18
			-62	-59	GAATA	217	AATAT	551	ATATT	459	GAATATT	38
601	208022655	ANTXR1	-139	-136	TTATA	416	TATAC	119	ATACA	178	TTATACA	25
			-120	-117	TCATA	197	CATAG	102	ATAGT	118	TCATAGT	10
			-54	-51	CAATA	208	AATAA	532	ATAAT	318	CAATAAT	12
602	208022664	GPR137B	-84	-81	GTATA	248	TATAC	119	ATACA	178	GTATACA	13
			-71	-68	TGATA	203	GATAA	166	ATAAG	153	TGATAAG	14
			-63	-60	TGATA	203	GATAA	166	ATAAC	118	TGATAAC	8
603	208431709	ARHGAP26	-143	-140	AAATA	602	AATAT	551	ATATA	507	AAATATA	80
			-135	-132	CTATA	155	TATAA	261	ATAAA	542	CTATAAA	17
604	208609971	TCF21	-61	-58	AAATA	602	AATAA	532	ATAAA	542	AAATAAA	131
605	208609980	XPR1	-139	-136	GTATA	248	TATAA	261	ATAAA	542	GTATAAA	46
			-98	-95	AAATA	602	AATAA	532	ATAAG	153	AAATAAG	28
606	209180485	CYS1	-80	-77	GAATA	217	AATAG	153	ATAGC	79	GAATAGC	8
			-65	-62	AAATA	602	AATAA	532	ATAAA	542	AAATAAA	131
607	209364535	DIP2C	-144	-141	AGATA	164	GATAA	166	ATAAT	318	AGATAAT	18
			-138	-135	TCATA	197	CATAC	100	ATACT	171	TCATACT	13
			-90	-87	AAATA	602	AATAA	532	ATAAT	318	AAATAAT	69
608	209529709	CORO2A	-110	-107	AAATA	602	AATAA	532	ATAAT	318	AAATAAT	69
			-104	-101	TGATA	203	GATAA	166	ATAAT	318	TGATAAT	25
			-101	-98	TAATA	367	AATAA	532	ATAAA	542	TAATAAA	62
			-97	-94	AAATA	602	AATAA	532	ATAAA	542	AAATAAA	131
			-85	-82	AAATA	602	AATAA	532	ATAAA	542	AAATAAA	131
			-81	-78	AAATA	602	AATAG	153	ATAGA	138	AAATAGA	22
			-70	-67	GAATA	217	AATAT	551	ATATG	264	GAATATG	13
			-57	-54	AAATA	602	AATAA	532	ATAAT	318	AAATAAT	69
609	209693447	KBTBD4	-141	-138	AAATA	602	AATAG	153	ATAGA	138	AAATAGA	22
			-118	-115	TAATA	367	AATAG	153	ATAGC	79	TAATAGC	11
			-93	-90	AAATA	602	AATAT	551	ATATA	507	AAATATA	80
			-89	-86	ATATA	58	TATAA	261	ATAAG	153	ATATAAG	3
610	209862788	MICAL3	-144	-141	AAATA	602	AATAA	532	ATAAA	542	AAATAAA	131
611	209915567	FBXO6	-66	-63	TCATA	197	CATAA	172	ATAAA	542	TCATAAA	20
			-61	-58	AAATA	602	AATAA	532	ATAAT	318	AAATAAT	69
			-58	-55	TAATA	367	AATAA	532	ATAAT	318	TAATAAT	39
			-55	-52	TAATA	367	AATAA	532	ATAAA	542	TAATAAA	62
612	209969783	GAN	-146	-143	ATATA	58	TATAA	261	ATAAA	542	ATATAAA	10
			-142	-139	AAATA	602	AATAT	551	ATATT	459	AAATATT	94
			-134	-131	AAATA	602	AATAT	551	ATATT	459	AAATATT	94
			-119	-116	GTATA	248	TATAG	104	ATAGG	80	GTATAGG	8
613	209976984	HOOK3	-139	-136	GAATA	217	AATAA	532	ATAAA	542	GAATAAA	42
			-115	-112	CTATA	155	TATAT	393	ATATT	459	CTATATT	24
614	210147395	FLJ37453	-145	-142	AGATA	164	GATAC	89	ATACG	18	AGATACG	2
			-135	-132	TTATA	416	TATAG	104	ATAGC	79	TTATAGC	6
			-121	-118	TTATA	416	TATAT	393	ATATC	127	TTATATC	19
			-110	-107	CCATA	103	CATAA	172	ATAAA	542	CCATAAA	8
			-97	-94	CAATA	208	AATAG	153	ATAGA	138	CAATAGA	11
			-87	-84	GAATA	217	AATAT	551	ATATC	127	GAATATC	6
			-63	-60	GAATA	217	AATAT	551	ATATC	127	GAATATC	6
615	211057414	RBP7	-68	-65	CAATA	208	AATAA	532	ATAAA	542	CAATAAA	60
616	212276069	LRRFIP1	-127	-124	TCATA	197	CATAT	245	ATATT	459	TCATATT	24
			-111	-108	AGATA	164	GATAG	56	ATAGA	138	AGATAGA	9
			-79	-76	CAATA	208	AATAA	532	ATAAA	542	CAATAAA	60
			-53	-50	TTATA	416	TATAT	393	ATATA	507	TTATATA	74
617	212549586	CAMK2B	-53	-50	TTATA	416	TATAT	393	ATATA	507	TTATATA	74
618	213385298	RORA	-140	-137	TAATA	367	AATAT	551	ATATG	264	TAATATG	33
			-126	-123	TTATA	416	TATAT	393	ATATT	459	TTATATT	69
			-99	-96	TAATA	367	AATAT	551	ATATT	459	TAATATT	56
619	213417819	RENBP	-58	-55	GAATA	217	AATAA	532	ATAAA	542	GAATAAA	42
620	214829672	ARFGAP3	-134	-131	AAATA	602	AATAT	551	ATATA	507	AAATATA	80
			-118	-115	TGATA	203	GATAA	166	ATAAG	153	TGATAAG	14
			-91	-88	GAATA	217	AATAT	551	ATATT	459	GAATATT	38
621	214830219	SPG20	-126	-123	AAATA	602	AATAA	532	ATAAT	318	AAATAAT	69
			-98	-95	TGATA	203	GATAT	168	ATATT	459	TGATATT	23
			-53	-50	TAATA	367	AATAT	551	ATATA	507	TAATATA	46
622	214831206	ZDHHC1	-72	-69	CAATA	208	AATAC	158	ATACC	99	CAATACC	9
623	214831569	GTF2H1	-107	-104	CCATA	103	CATAT	245	ATATT	459	CCATATT	10
624	214831729	FADS1	-96	-93	CAATA	208	AATAT	551	ATATC	127	CAATATC	7
625	215272335	SCN4B	-90	-87	GGATA	97	GATAT	168	ATATA	507	GGATATA	15
626	215272356	EPS8	-141	-138	GTATA	248	TATAT	393	ATATT	459	GTATATT	25
			-131	-128	ACATA	208	CATAA	172	ATAAA	542	ACATAAA	24
			-91	-88	TCATA	197	CATAG	102	ATAGT	118	TCATAGT	10
627	215276994	GSTA4	-124	-121	TAATA	367	AATAA	532	ATAAC	118	TAATAAC	9
			-81	-78	TAATA	367	AATAA	532	ATAAA	542	TAATAAA	62
			-77	-74	AAATA	602	AATAA	532	ATAAA	542	AAATAAA	131
628	215422363	TXNL1	-105	-102	CAATA	208	AATAA	532	ATAAA	542	CAATAAA	60
629	215599550	C16orf45	-107	-104	TCATA	197	CATAT	245	ATATT	459	TCATATT	24
			-90	-87	TTATA	416	TATAA	261	ATAAC	118	TTATAAC	18
			-66	-63	TTATA	416	TATAC	119	ATACC	99	TTATACC	14
630	215820638	IFT140	-144	-141	CCATA	103	CATAC	100	ATACT	171	CCATACT	7
631	215982793	MYO5A	-141	-138	CAATA	208	AATAT	551	ATATC	127	CAATATC	7
632	216547614	ANKRD16	-136	-133	TGATA	203	GATAC	89	ATACC	99	TGATACC	8
			-136	-133	TGATA	203	GATAC	89	ATACC	99	TGATACC	8
			-83	-80	AAATA	602	AATAT	551	ATATT	459	AAATATT	94
			-60	-57	TGATA	203	GATAA	166	ATAAC	118	TGATAAC	8
633	216547631	BHLHB9	-141	-138	TTATA	416	TATAT	393	ATATG	264	TTATATG	29
			-141	-138	TTATA	416	TATAT	393	ATATG	264	TTATATG	29
			-99	-96	TCATA	197	CATAC	100	ATACT	171	TCATACT	13
			-62	-59	GTATA	248	TATAC	119	ATACT	171	GTATACT	9
634	216547843	FUNDC1	-142	-139	TTATA	416	TATAG	104	ATAGT	118	TTATAGT	16
			-105	-102	AGATA	164	GATAT	168	ATATG	264	AGATATG	8
			-94	-91	CAATA	208	AATAA	532	ATAAG	153	CAATAAG	8
			-76	-73	TAATA	367	AATAC	158	ATACC	99	TAATACC	13
635	216548346	WDR47	-89	-86	GTATA	248	TATAC	119	ATACA	178	GTATACA	13
636	216548424	F2RL1	-133	-130	AAATA	602	AATAG	153	ATAGT	118	AAATAGT	17
			-121	-118	ACATA	208	CATAT	245	ATATT	459	ACATATT	20
			-110	-107	AGATA	164	GATAC	89	ATACT	171	AGATACT	12
			-87	-84	TTATA	416	TATAC	119	ATACA	178	TTATACA	25
			-57	-54	AAATA	602	AATAA	532	ATAAT	318	AAATAAT	69
637	217035114	ARL14	-99	-96	TAATA	367	AATAT	551	ATATC	127	TAATATC	12
			-70	-67	AAATA	602	AATAA	532	ATAAA	542	AAATAAA	131
638	217272864	MTMR4	-54	-51	CAATA	208	AATAA	532	ATAAT	318	CAATAAT	12
639	217330556	ULK2	-53	-50	TAATA	367	AATAT	551	ATATA	507	TAATATA	46
640	217330645	SUB1	-140	-137	AAATA	602	AATAT	551	ATATG	264	AAATATG	38
			-140	-137	AAATA	602	AATAT	551	ATATG	264	AAATATG	38
			-71	-68	GAATA	217	AATAT	551	ATATA	507	GAATATA	38
			-66	-63	TAATA	367	AATAC	158	ATACT	171	TAATACT	13
641	218156271	FAM111B	-121	-118	AAATA	602	AATAA	532	ATAAT	318	AAATAAT	69
			-81	-78	CTATA	155	TATAT	393	ATATA	507	CTATATA	17
642	218931146	TMOD2	-90	-87	GTATA	248	TATAA	261	ATAAT	318	GTATAAT	23
			-63	-60	TGATA	203	GATAT	168	ATATT	459	TGATATT	23
			-53	-50	AAATA	602	AATAT	551	ATATA	507	AAATATA	80
643	219521829	AMIGO2	-89	-86	AGATA	164	GATAA	166	ATAAT	318	AGATAAT	18
644	219689108	SERPINB2	-128	-125	CAATA	208	AATAG	153	ATAGG	80	CAATAGG	6
			-128	-125	CAATA	208	AATAG	153	ATAGG	80	CAATAGG	6
			-120	-117	AAATA	602	AATAT	551	ATATA	507	AAATATA	80
			-95	-92	AAATA	602	AATAC	158	ATACA	178	AAATACA	28
			-91	-88	ACATA	208	CATAA	172	ATAAC	118	ACATAAC	7
			-84	-81	ACATA	208	CATAT	245	ATATA	507	ACATATA	30
			-80	-77	ATATA	58	TATAT	393	ATATG	264	ATATATG	7
			-65	-62	TTATA	416	TATAT	393	ATATT	459	TTATATT	69
645	219689116	ETS1	-76	-73	TTATA	416	TATAT	393	ATATA	507	TTATATA	74
			-56	-53	TCATA	197	CATAT	245	ATATT	459	TCATATT	24
646	219842239	TFDP1	-136	-133	CGATA	15	GATAG	56	ATAGT	118	CGATAGT	1
			-113	-110	AAATA	602	AATAA	532	ATAAA	542	AAATAAA	131
			-98	-95	TAATA	367	AATAT	551	ATATT	459	TAATATT	56
			-86	-83	GTATA	248	TATAT	393	ATATA	507	GTATATA	51
647	219842275	MESP1	-113	-110	CCATA	103	CATAG	102	ATAGG	80	CCATAGG	9
648	219842318	BBS2	-132	-129	GTATA	248	TATAT	393	ATATA	507	GTATATA	51
			-126	-123	AAATA	602	AATAC	158	ATACA	178	AAATACA	28
			-122	-119	ACATA	208	CATAT	245	ATATT	459	ACATATT	20
			-80	-77	AAATA	602	AATAG	153	ATAGA	138	AAATAGA	22
649	219842351	NPTX1	-53	-50	AAATA	602	AATAT	551	ATATA	507	AAATATA	80
650	221136810	SLC2A3	-74	-71	GAATA	217	AATAT	551	ATATT	459	GAATATT	38
			-66	-63	CCATA	103	CATAT	245	ATATG	264	CCATATG	5
			-53	-50	CTATA	155	TATAT	393	ATATA	507	CTATATA	17
651	221139796	RBM24	-129	-126	CCATA	103	CATAC	100	ATACT	171	CCATACT	7
			-66	-63	GTATA	248	TATAT	393	ATATT	459	GTATATT	25
			-56	-53	TTATA	416	TATAA	261	ATAAC	118	TTATAAC	18
652	221139824	HCG4	-132	-129	ACATA	208	CATAA	172	ATAAG	153	ACATAAG	10
			-69	-66	AAATA	602	AATAT	551	ATATA	507	AAATATA	80
			-65	-62	ATATA	58	TATAA	261	ATAAA	542	ATATAAA	10
653	221316565	CHORDC1	-145	-142	AGATA	164	GATAA	166	ATAAA	542	AGATAAA	27
			-133	-130	GAATA	217	AATAT	551	ATATT	459	GAATATT	38
			-116	-113	TCATA	197	CATAC	100	ATACA	178	TCATACA	8
			-112	-109	ACATA	208	CATAA	172	ATAAA	542	ACATAAA	24
			-83	-80	GCATA	111	CATAT	245	ATATG	264	GCATATG	8
654	221316693	GPC6	-80	-77	TCATA	197	CATAA	172	ATAAT	318	TCATAAT	22
			-67	-64	AGATA	164	GATAA	166	ATAAA	542	AGATAAA	27
			-63	-60	AAATA	602	AATAA	532	ATAAT	318	AAATAAT	69
655	221316712	WASF3	-94	-91	GTATA	248	TATAT	393	ATATC	127	GTATATC	4
			-84	-81	CTATA	155	TATAG	104	ATAGA	138	CTATAGA	16
			-58	-55	AAATA	602	AATAA	532	ATAAA	542	AAATAAA	131
			-53	-50	AAATA	602	AATAT	551	ATATA	507	AAATATA	80
656	221316745	STIM1	-73	-70	TCATA	197	CATAA	172	ATAAA	542	TCATAAA	20
			-53	-50	CAATA	208	AATAT	551	ATATA	507	CAATATA	30
657	221316746	EXPH5	-137	-134	AAATA	602	AATAA	532	ATAAT	318	AAATAAT	69
658	221316763	KPNA3	-73	-70	GTATA	248	TATAT	393	ATATG	264	GTATATG	21
659	222080050	RBM25	-88	-85	AAATA	602	AATAT	551	ATATT	459	AAATATT	94
			-79	-76	AAATA	602	AATAT	551	ATATT	459	AAATATT	94
			-66	-63	GTATA	248	TATAT	393	ATATA	507	GTATATA	51
660	222080056	IL10RA	-66	-63	CAATA	208	AATAA	532	ATAAG	153	CAATAAG	8
			-59	-56	TGATA	203	GATAC	89	ATACA	178	TGATACA	14
661	222136595	TM6SF1	-116	-113	AAATA	602	AATAG	153	ATAGG	80	AAATAGG	12
			-56	-53	AAATA	602	AATAT	551	ATATT	459	AAATATT	94
662	222136610	PVRL4	-85	-82	AAATA	602	AATAT	551	ATATG	264	AAATATG	38
			-77	-74	GCATA	111	CATAT	245	ATATT	459	GCATATT	18
			-67	-64	ACATA	208	CATAA	172	ATAAA	542	ACATAAA	24
			-59	-56	TGATA	203	GATAT	168	ATATT	459	TGATATT	23
663	222136637	PLXDC1	-112	-109	TTATA	416	TATAT	393	ATATT	459	TTATATT	69
664	222144250	ZNF487	-118	-115	GGATA	97	GATAT	168	ATATA	507	GGATATA	15
665	222144269	RNF157	-102	-99	CAATA	208	AATAT	551	ATATT	459	CAATATT	22
			-67	-64	GAATA	217	AATAA	532	ATAAA	542	GAATAAA	42
666	222352112	TUBG1	-109	-106	TCATA	197	CATAT	245	ATATA	507	TCATATA	22
667	222352144	STYK1	-131	-128	GGATA	97	GATAA	166	ATAAT	318	GGATAAT	6
			-128	-125	TAATA	367	AATAC	158	ATACC	99	TAATACC	13
			-96	-93	TGATA	203	GATAC	89	ATACG	18	TGATACG	3
			-59	-56	ACATA	208	CATAT	245	ATATG	264	ACATATG	23
668	222418652	ZNF493	-145	-142	ACATA	208	CATAT	245	ATATG	264	ACATATG	23
			-139	-136	GTATA	248	TATAC	119	ATACA	178	GTATACA	13
			-84	-81	GTATA	248	TATAT	393	ATATC	127	GTATATC	4
669	222446608	SHC4	-129	-126	CAATA	208	AATAA	532	ATAAA	542	CAATAAA	60
			-57	-54	CTATA	155	TATAA	261	ATAAA	542	CTATAAA	17
			-53	-50	AAATA	602	AATAT	551	ATATA	507	AAATATA	80
670	222537757	PLAU	-102	-99	GAATA	217	AATAT	551	ATATT	459	GAATATT	38
			-96	-93	TTATA	416	TATAT	393	ATATT	459	TTATATT	69
			-76	-73	TTATA	416	TATAT	393	ATATT	459	TTATATT	69
			-58	-55	AAATA	602	AATAA	532	ATAAA	542	AAATAAA	131
671	222831574	SLCO3A1	-131	-128	ACATA	208	CATAC	100	ATACA	178	ACATACA	14
672	223029409	TLN1	-95	-92	TGATA	203	GATAC	89	ATACT	171	TGATACT	15
			-66	-63	CCATA	103	CATAG	102	ATAGG	80	CCATAGG	9
673	223555918	VPS37A	-146	-143	TTATA	416	TATAA	261	ATAAT	318	TTATAAT	35
			-95	-92	TGATA	203	GATAT	168	ATATG	264	TGATATG	18
			-81	-78	TCATA	197	CATAT	245	ATATT	459	TCATATT	24
674	223633998	DEPDC1B	-103	-100	AAATA	602	AATAA	532	ATAAA	542	AAATAAA	131
			-81	-78	TTATA	416	TATAA	261	ATAAA	542	TTATAAA	46
			-77	-74	AAATA	602	AATAT	551	ATATA	507	AAATATA	80
675	223671938	PCDH9	-102	-99	GAATA	217	AATAA	532	ATAAA	542	GAATAAA	42
			-98	-95	AAATA	602	AATAT	551	ATATC	127	AAATATC	27
			-53	-50	TTATA	416	TATAT	393	ATATA	507	TTATATA	74
676	223718101	BPGM	-141	-138	AAATA	602	AATAA	532	ATAAA	542	AAATAAA	131
			-60	-57	AAATA	602	AATAA	532	ATAAA	542	AAATAAA	131
677	223890247	MKLN1	-139	-136	GAATA	217	AATAA	532	ATAAA	542	GAATAAA	42
			-135	-132	AAATA	602	AATAA	532	ATAAA	542	AAATAAA	131
			-78	-75	ACATA	208	CATAT	245	ATATG	264	ACATATG	23
678	223941893	PTPN3	-115	-112	GTATA	248	TATAT	393	ATATT	459	GTATATT	25
679	223941902	LOC202181	-116	-113	TCATA	197	CATAG	102	ATAGA	138	TCATAGA	9
			-112	-109	AGATA	164	GATAC	89	ATACC	99	AGATACC	7
			-96	-93	GAATA	217	AATAG	153	ATAGA	138	GAATAGA	8
680	224177554	LSS	-77	-74	TTATA	416	TATAC	119	ATACT	171	TTATACT	22
681	224451039	YIF1B	-76	-73	TGATA	203	GATAA	166	ATAAT	318	TGATAAT	25
			-53	-50	AAATA	602	AATAT	551	ATATA	507	AAATATA	80
682	224451121	NANP	-137	-134	TCATA	197	CATAA	172	ATAAA	542	TCATAAA	20
			-111	-108	TGATA	203	GATAT	168	ATATT	459	TGATATT	23
			-77	-74	GAATA	217	AATAT	551	ATATA	507	GAATATA	38
683	224451123	NBEAL1	-127	-124	GAATA	217	AATAA	532	ATAAA	542	GAATAAA	42
			-122	-119	AAATA	602	AATAA	532	ATAAG	153	AAATAAG	28
			-116	-113	GAATA	217	AATAT	551	ATATT	459	GAATATT	38
684	224465186	SCRN1	-110	-107	AAATA	602	AATAT	551	ATATC	127	AAATATC	27
			-95	-92	AGATA	164	GATAA	166	ATAAT	318	AGATAAT	18
			-92	-89	TAATA	367	AATAT	551	ATATC	127	TAATATC	12
			-53	-50	AAATA	602	AATAT	551	ATATA	507	AAATATA	80
685	224465232	EHMT1	-142	-139	TCATA	197	CATAA	172	ATAAT	318	TCATAAT	22
686	224493825	CHST3	-86	-83	GAATA	217	AATAG	153	ATAGA	138	GAATAGA	8
687	224549025	LOC654342	-133	-130	ACATA	208	CATAT	245	ATATG	264	ACATATG	23
688	224586795	GPR87	-111	-108	GCATA	111	CATAT	245	ATATA	507	GCATATA	24
			-60	-57	CGATA	15	GATAT	168	ATATG	264	CGATATG	1
689	224586940	RHOD	-55	-52	TCATA	197	CATAC	100	ATACA	178	TCATACA	8
690	224591400	PI4K2B	-142	-139	TAATA	367	AATAA	532	ATAAA	542	TAATAAA	62
			-92	-89	GAATA	217	AATAT	551	ATATT	459	GAATATT	38
			-62	-59	CTATA	155	TATAA	261	ATAAA	542	CTATAAA	17
691	224809431	TMTC3	-82	-79	GGATA	97	GATAG	56	ATAGC	79	GGATAGC	4
			-77	-74	GCATA	111	CATAT	245	ATATT	459	GCATATT	18
			-55	-52	GTATA	248	TATAA	261	ATAAA	542	GTATAAA	46
692	224809581	RAP1GAP	-87	-84	CAATA	208	AATAC	158	ATACC	99	CAATACC	9
693	224922838	FAM69B	-82	-79	AAATA	602	AATAT	551	ATATT	459	AAATATT	94
			-53	-50	AAATA	602	AATAT	551	ATATA	507	AAATATA	80
694	225543460	TANC1	-98	-95	TAATA	367	AATAT	551	ATATT	459	TAATATT	56
			-98	-95	TAATA	367	AATAT	551	ATATT	459	TAATATT	56
695	225543473	MTMR7	-131	-128	AGATA	164	GATAA	166	ATAAC	118	AGATAAC	5
			-70	-67	GTATA	248	TATAG	104	ATAGA	138	GTATAGA	6
			-54	-51	GGATA	97	GATAA	166	ATAAT	318	GGATAAT	6
696	225735556	NFE2L3	-139	-136	AGATA	164	GATAT	168	ATATT	459	AGATATT	19
			-125	-122	CCATA	103	CATAG	102	ATAGG	80	CCATAGG	9
			-99	-96	ACATA	208	CATAA	172	ATAAG	153	ACATAAG	10
			-68	-65	TTATA	416	TATAT	393	ATATA	507	TTATATA	74
			-64	-61	ATATA	58	TATAC	119	ATACC	99	ATATACC	2
697	226371722	FCHO2	-91	-88	AAATA	602	AATAT	551	ATATT	459	AAATATT	94
			-55	-52	ACATA	208	CATAA	172	ATAAA	542	ACATAAA	24
698	226371761	TMEM64	-97	-94	AAATA	602	AATAG	153	ATAGA	138	AAATAGA	22
			-60	-57	TGATA	203	GATAA	166	ATAAT	318	TGATAAT	25
699	226443006	GRAMD3	-115	-112	AGATA	164	GATAA	166	ATAAG	153	AGATAAG	11
			-115	-112	AGATA	164	GATAA	166	ATAAG	153	AGATAAG	11
			-107	-104	TAATA	367	AATAA	532	ATAAG	153	TAATAAG	18
700	226498191	ATOH8	-67	-64	GTATA	248	TATAT	393	ATATA	507	GTATATA	51
701	226528211	SCOC	-127	-124	GAATA	217	AATAT	551	ATATA	507	GAATATA	38
			-123	-120	ATATA	58	TATAA	261	ATAAT	318	ATATAAT	6
			-120	-117	TAATA	367	AATAG	153	ATAGT	118	TAATAGT	10
702	226958411	IVD	-68	-65	CTATA	155	TATAT	393	ATATG	264	CTATATG	17
			-54	-51	AAATA	602	AATAA	532	ATAAT	318	AAATAAT	69
703	228480256	BIVM	-131	-128	GAATA	217	AATAT	551	ATATT	459	GAATATT	38
			-70	-67	TCATA	197	CATAC	100	ATACT	171	TCATACT	13
704	237757298	PANX2	-99	-96	AAATA	602	AATAC	158	ATACC	99	AAATACC	5
705	237757299	DPYD	-100	-97	GAATA	217	AATAG	153	ATAGG	80	GAATAGG	5
			-100	-97	GAATA	217	AATAG	153	ATAGG	80	GAATAGG	5
			-68	-65	TTATA	416	TATAG	104	ATAGT	118	TTATAGT	16
			-59	-56	GTATA	248	TATAA	261	ATAAT	318	GTATAAT	23
706	237757327	OLIG1	-53	-50	GAATA	217	AATAT	551	ATATA	507	GAATATA	38
707	237757341	DDHD1	-110	-107	CAATA	208	AATAT	551	ATATA	507	CAATATA	30
			-53	-50	AAATA	602	AATAT	551	ATATA	507	AAATATA	80
708	237858598	PHF1	-134	-131	AAATA	602	AATAT	551	ATATT	459	AAATATT	94
			-81	-78	TGATA	203	GATAA	166	ATAAG	153	TGATAAG	14
709	237874287	TLCD1	-129	-126	TCATA	197	CATAT	245	ATATG	264	TCATATG	20
710	238550200	TULP3	-112	-109	AGATA	164	GATAT	168	ATATA	507	AGATATA	18
			-108	-105	ATATA	58	TATAA	261	ATAAA	542	ATATAAA	10
			-93	-90	ACATA	208	CATAA	172	ATAAT	318	ACATAAT	14
			-61	-58	ACATA	208	CATAA	172	ATAAG	153	ACATAAG	10
711	239582713	LRRC17	-142	-139	TTATA	416	TATAC	119	ATACA	178	TTATACA	25
			-128	-125	TTATA	416	TATAA	261	ATAAT	318	TTATAAT	35
			-125	-122	TAATA	367	AATAA	532	ATAAA	542	TAATAAA	62
			-77	-74	TTATA	416	TATAC	119	ATACA	178	TTATACA	25
			-68	-65	AAATA	602	AATAA	532	ATAAA	542	AAATAAA	131
712	239735504	TNIK	-115	-112	TCATA	197	CATAT	245	ATATG	264	TCATATG	20
713	239787898	TTLL1	-78	-75	GTATA	248	TATAA	261	ATAAA	542	GTATAAA	46
714	239787918	LRP11	-143	-140	TTATA	416	TATAC	119	ATACA	178	TTATACA	25
			-103	-100	AAATA	602	AATAT	551	ATATC	127	AAATATC	27
			-61	-58	TAATA	367	AATAA	532	ATAAA	542	TAATAAA	62
715	239915992	MYO5B	-106	-103	TTATA	416	TATAG	104	ATAGA	138	TTATAGA	16
			-106	-103	TTATA	416	TATAG	104	ATAGA	138	TTATAGA	16
			-89	-86	TAATA	367	AATAG	153	ATAGT	118	TAATAGT	10
			-77	-74	TAATA	367	AATAT	551	ATATT	459	TAATATT	56
			-63	-60	GGATA	97	GATAA	166	ATAAA	542	GGATAAA	14
716	241982710	CAND2	-85	-82	AAATA	602	AATAC	158	ATACA	178	AAATACA	28
			-54	-51	TGATA	203	GATAA	166	ATAAT	318	TGATAAT	25
717	241982795	INSIG1	-137	-134	AAATA	602	AATAG	153	ATAGT	118	AAATAGT	17
			-79	-76	TCATA	197	CATAC	100	ATACT	171	TCATACT	13
718	242247262	WWC1	-99	-96	CTATA	155	TATAA	261	ATAAA	542	CTATAAA	17
			-73	-70	CAATA	208	AATAC	158	ATACA	178	CAATACA	9
719	253314462	RDM1	-66	-63	GGATA	97	GATAA	166	ATAAG	153	GGATAAG	3
720	253970411	GTSE1	-113	-110	AAATA	602	AATAG	153	ATAGC	79	AAATAGC	7
			-80	-77	GTATA	248	TATAA	261	ATAAA	542	GTATAAA	46
			-76	-73	AAATA	602	AATAG	153	ATAGT	118	AAATAGT	17
			-68	-65	AGATA	164	GATAT	168	ATATT	459	AGATATT	19
			-53	-50	ACATA	208	CATAT	245	ATATA	507	ACATATA	30
721	254039598	PLCXD1	-56	-53	TCATA	197	CATAC	100	ATACA	178	TCATACA	8
722	254039641	SYTL5	-109	-106	ACATA	208	CATAT	245	ATATC	127	ACATATC	9
723	254750707	FOS	-142	-139	AGATA	164	GATAT	168	ATATT	459	AGATATT	19
			-136	-133	TTATA	416	TATAT	393	ATATT	459	TTATATT	69
724	254939660	PLCL1	-142	-139	AAATA	602	AATAT	551	ATATG	264	AAATATG	38
			-142	-139	AAATA	602	AATAT	551	ATATG	264	AAATATG	38
			-115	-112	AGATA	164	GATAT	168	ATATT	459	AGATATT	19
			-110	-107	TTATA	416	TATAT	393	ATATA	507	TTATATA	74
			-71	-68	CAATA	208	AATAT	551	ATATG	264	CAATATG	11
			-60	-57	GGATA	97	GATAT	168	ATATC	127	GGATATC	7
725	255683360	FBXL17	-100	-97	GGATA	97	GATAA	166	ATAAA	542	GGATAAA	14
			-69	-66	CTATA	155	TATAT	393	ATATT	459	CTATATT	24
726	255760023	XYLB	-147	-144	AAATA	602	AATAA	532	ATAAA	542	AAATAAA	131
			-135	-132	AGATA	164	GATAA	166	ATAAA	542	AGATAAA	27
			-108	-105	TGATA	203	GATAC	89	ATACA	178	TGATACA	14
			-74	-71	AGATA	164	GATAA	166	ATAAG	153	AGATAAG	11
			-61	-58	GCATA	111	CATAG	102	ATAGA	138	GCATAGA	6
727	256017125	LTBP3	-83	-80	CAATA	208	AATAA	532	ATAAA	542	CAATAAA	60
			-79	-76	AAATA	602	AATAC	158	ATACA	178	AAATACA	28
728	256017172	LRCH1	-115	-112	AAATA	602	AATAC	158	ATACT	171	AAATACT	27
			-107	-104	TAATA	367	AATAT	551	ATATG	264	TAATATG	33
729	256017244	DDHD2	-113	-110	TAATA	367	AATAG	153	ATAGC	79	TAATAGC	11
			-92	-89	TAATA	367	AATAT	551	ATATT	459	TAATATT	56
			-53	-50	TTATA	416	TATAT	393	ATATA	507	TTATATA	74
730	256355148	ENTPD1	-133	-130	TTATA	416	TATAG	104	ATAGA	138	TTATAGA	16
			-118	-115	GAATA	217	AATAT	551	ATATT	459	GAATATT	38
			-80	-77	TTATA	416	TATAT	393	ATATA	507	TTATATA	74
731	256418992	STAU2	-137	-134	GAATA	217	AATAT	551	ATATT	459	GAATATT	38
			-56	-53	CTATA	155	TATAT	393	ATATT	459	CTATATT	24
732	256818753	KLHL29	-103	-100	TGATA	203	GATAT	168	ATATA	507	TGATATA	27
			-69	-66	ACATA	208	CATAG	102	ATAGT	118	ACATAGT	11
			-64	-61	GTATA	248	TATAT	393	ATATG	264	GTATATG	21
733	257196135	C16orf52	-135	-132	TTATA	416	TATAA	261	ATAAC	118	TTATAAC	18
			-118	-115	TAATA	367	AATAG	153	ATAGT	118	TAATAGT	10
			-96	-93	TAATA	367	AATAC	158	ATACA	178	TAATACA	19
			-86	-83	GTATA	248	TATAA	261	ATAAA	542	GTATAAA	46
			-75	-72	ACATA	208	CATAA	172	ATAAT	318	ACATAAT	14
734	257196278	SFRP1	-110	-107	TAATA	367	AATAG	153	ATAGT	118	TAATAGT	10
			-55	-52	CAATA	208	AATAT	551	ATATA	507	CAATATA	30
735	257467637	PRSS16	-132	-129	TCATA	197	CATAT	245	ATATT	459	TCATATT	24
			-92	-89	TCATA	197	CATAC	100	ATACC	99	TCATACC	7
736	258613868	CHSY1	-135	-132	AAATA	602	AATAA	532	ATAAA	542	AAATAAA	131
			-120	-117	CAATA	208	AATAT	551	ATATT	459	CAATATT	22
737	258613941	ASPH	-124	-121	TTATA	416	TATAT	393	ATATA	507	TTATATA	74
738	259155313	SLC25A11	-125	-122	GAATA	217	AATAG	153	ATAGG	80	GAATAGG	5
			-57	-54	GTATA	248	TATAA	261	ATAAA	542	GTATAAA	46
			-53	-50	AAATA	602	AATAT	551	ATATA	507	AAATATA	80
739	260064012	RRM2	-71	-68	GAATA	217	AATAA	532	ATAAT	318	GAATAAT	17
740	260436832	EPB41	-125	-122	CAATA	208	AATAA	532	ATAAT	318	CAATAAT	12
			-71	-68	AGATA	164	GATAT	168	ATATC	127	AGATATC	7
741	260436906	CAT	-126	-123	TGATA	203	GATAA	166	ATAAT	318	TGATAAT	25
			-123	-120	TAATA	367	AATAA	532	ATAAT	318	TAATAAT	39
742	260593680	TBXA2R	-53	-50	GAATA	217	AATAT	551	ATATA	507	GAATATA	38
743	260593688	GEM	-140	-137	TGATA	203	GATAA	166	ATAAA	542	TGATAAA	22
			-133	-130	GCATA	111	CATAT	245	ATATT	459	GCATATT	18
			-121	-118	ACATA	208	CATAT	245	ATATT	459	ACATATT	20
			-111	-108	TAATA	367	AATAA	532	ATAAG	153	TAATAAG	18
			-102	-99	AAATA	602	AATAT	551	ATATC	127	AAATATC	27
			-66	-63	AAATA	602	AATAT	551	ATATG	264	AAATATG	38
744	260655997	CRLF1	-54	-51	AAATA	602	AATAA	532	ATAAT	318	AAATAAT	69
745	261244919	NEK6	-99	-96	CCATA	103	CATAT	245	ATATG	264	CCATATG	5
			-60	-57	AAATA	602	AATAA	532	ATAAA	542	AAATAAA	131
746	261490658	CALD1	-147	-144	ACATA	208	CATAT	245	ATATA	507	ACATATA	30
			-123	-120	CAATA	208	AATAA	532	ATAAA	542	CAATAAA	60
			-69	-66	CAATA	208	AATAT	551	ATATT	459	CAATATT	22
			-63	-60	TGATA	203	GATAG	56	ATAGT	118	TGATAGT	9
747	261878476	SIX3	-67	-64	CTATA	155	TATAT	393	ATATG	264	CTATATG	17
748	262205167	KIAA1324L	-80	-77	ACATA	208	CATAC	100	ATACA	178	ACATACA	14
749	262206104	SLC26A11	-120	-117	ACATA	208	CATAA	172	ATAAA	542	ACATAAA	24
			-103	-100	TTATA	416	TATAC	119	ATACA	178	TTATACA	25
750	264681561	PECR	-141	-138	TTATA	416	TATAC	119	ATACA	178	TTATACA	25
			-115	-112	AAATA	602	AATAC	158	ATACT	171	AAATACT	27
			-101	-98	CAATA	208	AATAA	532	ATAAT	318	CAATAAT	12
			-74	-71	GTATA	248	TATAG	104	ATAGT	118	GTATAGT	10
751	266453258	ATXN10	-135	-132	CAATA	208	AATAG	153	ATAGA	138	CAATAGA	11
			-59	-56	CTATA	155	TATAT	393	ATATA	507	CTATATA	17
			-54	-51	TAATA	367	AATAA	532	ATAAT	318	TAATAAT	39
752	266457047	WDR17	-128	-125	TTATA	416	TATAT	393	ATATA	507	TTATATA	74
			-128	-125	TTATA	416	TATAT	393	ATATA	507	TTATATA	74
			-110	-107	CTATA	155	TATAA	261	ATAAT	318	CTATAAT	10
			-82	-79	TTATA	416	TATAT	393	ATATG	264	TTATATG	29
753	269315861	ANKRD13D	-102	-99	TTATA	416	TATAA	261	ATAAA	542	TTATAAA	46
754	269914083	HLA-G	-142	-139	CTATA	155	TATAA	261	ATAAC	118	CTATAAC	8
			-107	-104	GTATA	248	TATAA	261	ATAAA	542	GTATAAA	46
755	269914123	OCIAD1	-126	-123	AAATA	602	AATAA	532	ATAAA	542	AAATAAA	131
			-120	-117	AAATA	602	AATAT	551	ATATA	507	AAATATA	80
			-96	-93	AGATA	164	GATAA	166	ATAAA	542	AGATAAA	27
			-88	-85	TGATA	203	GATAA	166	ATAAT	318	TGATAAT	25
			-85	-82	TAATA	367	AATAT	551	ATATA	507	TAATATA	46
			-76	-73	AAATA	602	AATAG	153	ATAGG	80	AAATAGG	12
756	269973861	KLHL13	-142	-139	GTATA	248	TATAC	119	ATACT	171	GTATACT	9
			-131	-128	TCATA	197	CATAA	172	ATAAG	153	TCATAAG	13
			-109	-106	GTATA	248	TATAG	104	ATAGC	79	GTATAGC	6
			-53	-50	TTATA	416	TATAT	393	ATATA	507	TTATATA	74
757	269973876	RFK	-117	-114	CTATA	155	TATAT	393	ATATC	127	CTATATC	12
			-98	-95	TTATA	416	TATAT	393	ATATT	459	TTATATT	69
			-86	-83	TTATA	416	TATAA	261	ATAAG	153	TTATAAG	20
758	270132525	NF1	-88	-85	GTATA	248	TATAT	393	ATATT	459	GTATATT	25
			-79	-76	CTATA	155	TATAA	261	ATAAT	318	CTATAAT	10
			-59	-56	CAATA	208	AATAT	551	ATATA	507	CAATATA	30
759	270265877	ME2	-69	-66	AAATA	602	AATAG	153	ATAGG	80	AAATAGG	12
			-55	-52	GCATA	111	CATAT	245	ATATA	507	GCATATA	24
760	281182384	IQCH	-132	-129	TCATA	197	CATAA	172	ATAAA	542	TCATAAA	20
			-86	-83	TTATA	416	TATAC	119	ATACC	99	TTATACC	14
			-58	-55	AAATA	602	AATAA	532	ATAAA	542	AAATAAA	131
			-54	-51	AAATA	602	AATAA	532	ATAAT	318	AAATAAT	69
761	281427208	CXorf38	-136	-133	GAATA	217	AATAT	551	ATATT	459	GAATATT	38
			-116	-113	TTATA	416	TATAT	393	ATATC	127	TTATATC	19
762	281427283	PRSS35	-104	-101	CTATA	155	TATAG	104	ATAGG	80	CTATAGG	4
			-73	-70	AGATA	164	GATAT	168	ATATG	264	AGATATG	8
763	282165717	AHSA2	-80	-77	GAATA	217	AATAG	153	ATAGC	79	GAATAGC	8
			-53	-50	CAATA	208	AATAT	551	ATATA	507	CAATATA	30
764	282165748	NOL9	-94	-91	AAATA	602	AATAT	551	ATATG	264	AAATATG	38
765	282165815	TMED5	-128	-125	GCATA	111	CATAA	172	ATAAT	318	GCATAAT	12
			-78	-75	CAATA	208	AATAG	153	ATAGC	79	CAATAGC	4
766	283046662	SCUBE2	-140	-137	TAATA	367	AATAA	532	ATAAC	118	TAATAAC	9
			-84	-81	AAATA	602	AATAT	551	ATATT	459	AAATATT	94
767	283046774	LARP4	-135	-132	AAATA	602	AATAA	532	ATAAA	542	AAATAAA	131
			-113	-110	TGATA	203	GATAA	166	ATAAT	318	TGATAAT	25
			-110	-107	TAATA	367	AATAA	532	ATAAT	318	TAATAAT	39
			-92	-89	GAATA	217	AATAA	532	ATAAT	318	GAATAAT	17
			-70	-67	TCATA	197	CATAA	172	ATAAT	318	TCATAAT	22
			-67	-64	TAATA	367	AATAA	532	ATAAT	318	TAATAAT	39
			-53	-50	GCATA	111	CATAT	245	ATATA	507	GCATATA	24
768	283436088	FBXL21	-88	-85	TTATA	416	TATAG	104	ATAGC	79	TTATAGC	6
			-54	-51	AAATA	602	AATAA	532	ATAAT	318	AAATAAT	69
769	283436227	DZIP1L	-112	-109	TGATA	203	GATAT	168	ATATT	459	TGATATT	23
			-88	-85	TTATA	416	TATAC	119	ATACA	178	TTATACA	25
			-84	-81	ACATA	208	CATAG	102	ATAGC	79	ACATAGC	13
			-73	-70	GTATA	248	TATAT	393	ATATT	459	GTATATT	25
			-53	-50	ACATA	208	CATAT	245	ATATA	507	ACATATA	30
770	283806709	MORC4	-114	-111	TGATA	203	GATAT	168	ATATT	459	TGATATT	23
			-71	-68	CAATA	208	AATAT	551	ATATT	459	CAATATT	22
771	284055281	GABBR2	-71	-68	TAATA	367	AATAA	532	ATAAA	542	TAATAAA	62
772	284172521	SYT9	-105	-102	TTATA	416	TATAA	261	ATAAA	542	TTATAAA	46
773	284447293	FAM110C	-76	-73	CTATA	155	TATAC	119	ATACA	178	CTATACA	9
774	284925116	GK5	-147	-144	TAATA	367	AATAT	551	ATATG	264	TAATATG	33
			-99	-96	TTATA	416	TATAA	261	ATAAT	318	TTATAAT	35
			-61	-58	GAATA	217	AATAA	532	ATAAT	318	GAATAAT	17
775	288541301	UGT3A1	-119	-116	TGATA	203	GATAG	56	ATAGC	79	TGATAGC	5
			-101	-98	AAATA	602	AATAT	551	ATATT	459	AAATATT	94
776	288541418	FNDC5	-62	-59	CAATA	208	AATAA	532	ATAAC	118	CAATAAC	4
777	288557346	FAM49A	-111	-108	TCATA	197	CATAT	245	ATATG	264	TCATATG	20
			-111	-108	TCATA	197	CATAT	245	ATATG	264	TCATATG	20
778	289063411	KLHL7	-135	-132	AGATA	164	GATAG	56	ATAGT	118	AGATAGT	4
			-120	-117	CTATA	155	TATAT	393	ATATA	507	CTATATA	17
			-116	-113	ATATA	58	TATAC	119	ATACT	171	ATATACT	3
			-99	-96	TGATA	203	GATAC	89	ATACA	178	TGATACA	14
			-95	-92	ACATA	208	CATAC	100	ATACA	178	ACATACA	14
779	289063416	AMPD3	-108	-105	TTATA	416	TATAT	393	ATATA	507	TTATATA	74
			-90	-87	ACATA	208	CATAG	102	ATAGG	80	ACATAGG	5
780	289547543	SHPRH	-136	-133	TGATA	203	GATAT	168	ATATG	264	TGATATG	18
			-106	-103	ACATA	208	CATAT	245	ATATA	507	ACATATA	30
			-102	-99	ATATA	58	TATAT	393	ATATA	507	ATATATA	16
781	289547590	PLCB4	-147	-144	AAATA	602	AATAT	551	ATATC	127	AAATATC	27
			-96	-93	ACATA	208	CATAT	245	ATATC	127	ACATATC	9
			-56	-53	TAATA	367	AATAA	532	ATAAA	542	TAATAAA	62
782	289547592	SATB2	-138	-135	ACATA	208	CATAT	245	ATATT	459	ACATATT	20
			-138	-135	ACATA	208	CATAT	245	ATATT	459	ACATATT	20
			-82	-79	TGATA	203	GATAA	166	ATAAT	318	TGATAAT	25
783	289547642	ZFYVE28	-145	-142	ACATA	208	CATAT	245	ATATG	264	ACATATG	23
			-139	-136	GCATA	111	CATAG	102	ATAGA	138	GCATAGA	6
			-110	-107	GTATA	248	TATAT	393	ATATA	507	GTATATA	51
			-96	-93	AAATA	602	AATAT	551	ATATT	459	AAATATT	94
			-78	-75	TTATA	416	TATAT	393	ATATT	459	TTATATT	69
784	289666745	FBXL16	-122	-119	ACATA	208	CATAA	172	ATAAC	118	ACATAAC	7
			-101	-98	GTATA	248	TATAT	393	ATATG	264	GTATATG	21
			-90	-87	AGATA	164	GATAT	168	ATATA	507	AGATATA	18
			-80	-77	TTATA	416	TATAT	393	ATATT	459	TTATATT	69
785	289802978	CNTNAP2	-94	-91	TAATA	367	AATAT	551	ATATT	459	TAATATT	56
			-58	-55	TTATA	416	TATAT	393	ATATT	459	TTATATT	69
786	290491127	PALM2	-138	-135	AAATA	602	AATAA	532	ATAAA	542	AAATAAA	131
			-54	-51	TAATA	367	AATAA	532	ATAAT	318	TAATAAT	39
787	291045188	PDK3	-138	-135	AGATA	164	GATAA	166	ATAAA	542	AGATAAA	27
			-110	-107	GAATA	217	AATAT	551	ATATT	459	GAATATT	38
			-76	-73	TGATA	203	GATAT	168	ATATG	264	TGATATG	18
788	291045203	POLA1	-142	-139	TTATA	416	TATAC	119	ATACT	171	TTATACT	22
			-73	-70	TTATA	416	TATAA	261	ATAAA	542	TTATAAA	46
789	291045210	MAGEE1	-96	-93	GAATA	217	AATAC	158	ATACT	171	GAATACT	9
			-53	-50	TAATA	367	AATAT	551	ATATA	507	TAATATA	46
790	291045298	CXCL12	-117	-114	TTATA	416	TATAT	393	ATATG	264	TTATATG	29
			-104	-101	CAATA	208	AATAA	532	ATAAA	542	CAATAAA	60
			-80	-77	GTATA	248	TATAA	261	ATAAA	542	GTATAAA	46
791	291045300	MBD5	-123	-120	AAATA	602	AATAG	153	ATAGT	118	AAATAGT	17
			-60	-57	TGATA	203	GATAA	166	ATAAA	542	TGATAAA	22
			-56	-53	AAATA	602	AATAA	532	ATAAA	542	AAATAAA	131
792	291084495	TSFM	-124	-121	GCATA	111	CATAT	245	ATATA	507	GCATATA	24
			-95	-92	AAATA	602	AATAG	153	ATAGA	138	AAATAGA	22
			-82	-79	AAATA	602	AATAA	532	ATAAT	318	AAATAAT	69
793	291084608	PCDH7	-102	-99	AAATA	602	AATAC	158	ATACT	171	AAATACT	27
			-93	-90	GCATA	111	CATAA	172	ATAAT	318	GCATAAT	12
			-59	-56	AAATA	602	AATAA	532	ATAAA	542	AAATAAA	131
794	291167758	KIF21A	-117	-114	GTATA	248	TATAA	261	ATAAC	118	GTATAAC	11
			-104	-101	AAATA	602	AATAT	551	ATATT	459	AAATATT	94
			-73	-70	AAATA	602	AATAT	551	ATATT	459	AAATATT	94
795	291219872	TFCP2	-140	-137	AGATA	164	GATAA	166	ATAAT	318	AGATAAT	18
			-67	-64	TGATA	203	GATAA	166	ATAAG	153	TGATAAG	14
796	291490691	SLC4A11	-117	-114	TGATA	203	GATAA	166	ATAAA	542	TGATAAA	22
797	291575151	PRR7	-96	-93	GGATA	97	GATAA	166	ATAAT	318	GGATAAT	6
			-93	-90	TAATA	367	AATAA	532	ATAAA	542	TAATAAA	62
798	291621658	DMXL2	-106	-103	AAATA	602	AATAT	551	ATATA	507	AAATATA	80
			-102	-99	ATATA	58	TATAT	393	ATATG	264	ATATATG	7
			-87	-84	AAATA	602	AATAA	532	ATAAA	542	AAATAAA	131
			-56	-53	TGATA	203	GATAC	89	ATACT	171	TGATACT	15
799	292658771	SAMD8	-142	-139	CCATA	103	CATAC	100	ATACC	99	CCATACC	5
			-117	-114	ACATA	208	CATAA	172	ATAAG	153	ACATAAG	10
			-109	-106	AAATA	602	AATAT	551	ATATC	127	AAATATC	27
800			-74	-71	TAATA	367	AATAT	551	ATATA	507	TAATATA	46
			-70	-67	ATATA	58	TATAT	393	ATATT	459	ATATATT	8
			-60	-57	TTATA	416	TATAT	393	ATATC	127	TTATATC	19
801	292658841	RABEPK	-135	-132	AAATA	602	AATAA	532	ATAAT	318	AAATAAT	69
			-107	-104	CTATA	155	TATAT	393	ATATT	459	CTATATT	24
802	293336392	DMRT2	-124	-121	ACATA	208	CATAT	245	ATATA	507	ACATATA	30
803	294610639	DLX6	-134	-131	TAATA	367	AATAG	153	ATAGG	80	TAATAGG	7
			-122	-119	TTATA	416	TATAT	393	ATATC	127	TTATATC	19
			-102	-99	GTATA	248	TATAT	393	ATATA	507	GTATATA	51
			-77	-74	ACATA	208	CATAT	245	ATATA	507	ACATATA	30
804	294979179	SHE	-144	-141	CTATA	155	TATAG	104	ATAGT	118	CTATAGT	7
			-117	-114	AAATA	602	AATAT	551	ATATT	459	AAATATT	94
			-110	-107	TTATA	416	TATAA	261	ATAAA	542	TTATAAA	46
			-80	-77	CAATA	208	AATAT	551	ATATA	507	CAATATA	30
			-55	-52	AGATA	164	GATAG	56	ATAGA	138	AGATAGA	9
805	295054205	RIF1	-123	-120	GAATA	217	AATAG	153	ATAGC	79	GAATAGC	8
			-109	-106	TAATA	367	AATAT	551	ATATT	459	TAATATT	56
806	295148077	SLC18A2	-124	-121	TAATA	367	AATAC	158	ATACA	178	TAATACA	19
			-118	-115	AGATA	164	GATAC	89	ATACA	178	AGATACA	12
			-89	-86	GAATA	217	AATAT	551	ATATT	459	GAATATT	38
			-54	-51	CCATA	103	CATAA	172	ATAAT	318	CCATAAT	8
807	295424843	SRPR	-120	-117	TGATA	203	GATAT	168	ATATT	459	TGATATT	23
			-95	-92	CAATA	208	AATAA	532	ATAAG	153	CAATAAG	8
			-67	-64	AAATA	602	AATAA	532	ATAAG	153	AAATAAG	28
			-56	-53	TTATA	416	TATAT	393	ATATA	507	TTATATA	74
808	295444798	SYT11	-125	-122	GCATA	111	CATAA	172	ATAAT	318	GCATAAT	12
			-101	-98	CAATA	208	AATAT	551	ATATG	264	CAATATG	11
809	295821201	CBS	-67	-64	AAATA	602	AATAG	153	ATAGG	80	AAATAGG	12
810	295849293	ZDHHC21	-123	-120	TAATA	367	AATAT	551	ATATT	459	TAATATT	56
811	295849307	ZNF365	-128	-125	AGATA	164	GATAA	166	ATAAG	153	AGATAAG	11
			-111	-108	TTATA	416	TATAC	119	ATACC	99	TTATACC	14
812	296010835	EPHA2	-71	-68	TTATA	416	TATAT	393	ATATT	459	TTATATT	69
813	296010884	SERF1B	-92	-89	GAATA	217	AATAT	551	ATATT	459	GAATATT	38
			-84	-81	GTATA	248	TATAA	261	ATAAT	318	GTATAAT	23
			-74	-71	AAATA	602	AATAA	532	ATAAT	318	AAATAAT	69
814	296010887	SYNJ2	-92	-89	TAATA	367	AATAA	532	ATAAA	542	TAATAAA	62
			-79	-76	TAATA	367	AATAT	551	ATATT	459	TAATATT	56
815	296010925	RGAG4	-115	-112	GAATA	217	AATAC	158	ATACA	178	GAATACA	8
[truncated: 1,813 more rows]
