# Supplementary material for: CstF-64 and 3′-UTR cis-element determine Star-PAP specificity for target mRNA selection by excluding PAPα
Source: Nucleic Acids Res. 2015 Oct 22;44(2):811–23. doi: 10.1093/nar/gkv1074 (PMC4737136; doi:10.1093/nar/gkv1074)
Supplement: SUPPLEMENTARY DATA [file supp_gkv1074_nar-01841-a-2015-File009.xlsx]

## Sheet: Sheet1
						TABLE - 2
List of 5-mers and 7-mers detected from the Star-PAP regulated dataset along with their significance and frequency of occurance
Sequence similar to poly(A) signal (AATAAA) and significance, P value >0.05 were not considered for the analysis
Confidence 7-mer refer to to the 7-mers obtained from most frequently occuring 5-mers mapped over the 7-mers 5-mer sequences identifed
5-mers not detected in the 7-mers were ignored
List of 5-mers (47 possible sequences) observed					List of all 7-mers (with -AUA- at the middle) and confidence 7-mers observed from the dataset
SL. NO.	5-MER				SL. NO.	7-MER				CONFIDENCE 7-MER
	Motif	P-value	Frequency (%)			Motif	p-value	Frequency (%)		Motif	p-value	Frequency (%)
1	AATAT	0.00156	5.8		1	GAATATT	0.00893	3.9		GAATATT	0.00893	3.9
2	ATAAA	0.00497	5.6		2	GTATATT	0.00961	2.7		GTATATT	0.00961	2.7
3	AATAA	0.00843	5.5		3	GCATATA	0.00344	2.5		GCATATA	0.00344	2.5
4	ATATA	0.0016	5.2		4	TCATATT	0.00397	2.4		TCATATT	0.00397	2.4
5	ATATT	0.00156	4.8		5	TCATAAT	0.00641	2.4		TCATAAT	0.00641	2.4
6	TTATA	0.00152	4.3		6	TGATATT	0.00781	2.4		TGATATT	0.00781	2.4
7	TATAT	0.00152	4.1		7	TCATATA	0.00781	2.3		TCATATA	0.00781	2.3
8	TAATA	0.0016	3.8		8	TCATATG	0.00575	2.1		TCATATG	0.00575	2.1
9	ATAAT	0.00624	3.4		9	ACATATT	0.00961	2.1		ACATATT	0.00961	2.1
10	ATATG	0.0013	2.8		10	GCATATT	0.00135	1.8		GCATATT	0.00135	1.8
11	TATAA	0.0016	2.7		11	CCATATA	0.00641	1.6		CCATATA	0.00641	1.6
12	GTATA	0.0013	2.6		12	TGATACT	0.00575	1.5		TGATACT	0.00575	1.5
13	CATAT	0.00126	2.5		13	GGATATA	0.00678	1.5		GGATATA	0.00678	1.5
14	GAATA	0.0027	2.7		14	TTATACC	0.00781	1.4		TTATACC	0.00781	1.4
15	ACATA	0.00133	2.2		15	ACATAGC	0.00193	1.4		ACATAGC	0.00193	1.4
16	CAATA	0.00479	2.1		16	TCATACT	0.00255	1.4		TCATACT	0.00255	1.4
17	TGATA	0.0013	2.1		17	TAATACC	0.00725	1.4		TCATAAG	0.00725	1.4
18	TCATA	0.00126	2		18	TCATAAG	0.00843	1.4		GGATATG	0.00843	1.4
19	ATACA	0.00133	1.9		19	GCATAAT	0.00255	1.2		CTATATC	0.00255	1.2
20	CATAA	0.00133	1.8		20	GGATATG	0.00512	1.2		TAATATC	0.00512	1.2
21	ATACT	0.00126	1.7		21	CTATATC	0.00843	1.2		ACATAGT	0.00512	1.1
22	GATAT	0.00508	1.7		22	TAATATC	0.00961	1.2		GTATAAC	0.00781	1.1
23	AGATA	0.00137	1.7		23	TAATAGC	0.00512	1.1		TCATAGT	0.0015	1
24	GATAA	0.00137	1.7		24	ACATAGT	0.00512	1.1		CCATATT	0.0031	1
25	AATAC	0.00133	1.6		25	GCATAAA	0.00575	1.1		GTATAGT	0.00512	1
26	CTATA	0.00766	1.6		26	GTATAAC	0.00781	1.1		TCATAAC	0.00283	0.9
27	AATAG	0.00724	1.6		27	GCATACT	0.000639	1		GTATACC	0.00344	0.9
28	ATAAG	0.00643	1.5		28	TCATAGT	0.0015	1		TCATAGA	0.00368	0.9
28	ATAGA	0.00137	1.4		28	CCATATT	0.0031	1		TGATAGT	0.00368	0.9
30	ATATC	0.00367	1.3		30	GTATAGT	0.00512	1		ACATATC	0.00597	0.9
31	TATAC	0.00126	1.2		31	TAATAGT	0.00961	1		GTATACT	0.00725	0.9
32	ATAGT	0.0013	1.2		32	CCATAGG	0.00168	0.9		ACATACT	0.00725	0.9
33	ATAAC	0.00133	1.2		33	TCATAAC	0.00283	0.9		TCATAGC	0.000412	0.8
34	GCATA	0.00651	1.1		34	GTATACC	0.00344	0.9		CCATATC	0.000949	0.8
35	CATAG	0.00108	1		35	TCATAGA	0.00368	0.9		GCATATG	0.0022	0.8
36	CCATA	0.00194	1		36	TGATAGT	0.00368	0.9		TCATAGG	0.0024	0.8
37	CATAC	0.00326	1		37	ACATATC	0.00512	0.9		TGATACC	0.0024	0.8
38	TATAG	0.0013	1		38	CAATACC	0.00597	0.9		TCATACA	0.00575	0.8
39	GGATA	0.00111	1		39	GAATACT	0.00678	0.9		TGATAAC	0.00597	0.8
40	ATACC	0.00105	1		40	GAATAAC	0.00725	0.9		GTATAGG	0.00678	0.8
41	GATAC	0.00108	0.9		41	GTATACT	0.00725	0.9		TCATACC	0.000768	0.7
42	ATAGC	0.00241	0.8		42	ACATACT	0.00725	0.9		ACATACC	0.00344	0.7
43	ATAGG	0.00111	0.8		43	TCATAGC	0.000412	0.8		GGATATT	0.00344	0.7
44	ATATA	0.0016	0.6		44	CCATATC	0.000949	0.8		GAATATC	0.00452	0.7
45	GATAG	0.00111	0.6		45	GAATAGC	0.00168	0.8		GGATACA	0.00512	0.7
46	ATACG	0.00108	0.2		46	GCATATG	0.0022	0.8		ACATAAC	0.00781	0.7
47	CGATA	0.00108	0.1		47	TCATAGG	0.0024	0.8		CAATATC	0.00797	0.7
					48	TGATACC	0.0024	0.8		GTATAGA	0.00893	0.7
					49	CCATAAT	0.00535	0.8		ACATACG	0.00961	0.7
					50	TCATACA	0.00575	0.8		GTATAGC	0.00193	0.6
					51	TGATAAC	0.00597	0.8		CCATACA	0.00452	0.6
					52	GTATAGG	0.00678	0.8		TTATAGC	0.00535	0.6
					53	GAATAGA	0.00843	0.8		TGATAGA	0.00725	0.6
					54	CCATAAA	0.00961	0.8		TGATAGC	0.00135	0.5
					55	TCATACC	0.000768	0.7		GCATACA	0.0022	0.5
					56	GGATATC	0.00115	0.7		CCATATG	0.00452	0.5
					57	CCATACT	0.00193	0.7		TGATAGG	0.00535	0.5
					58	GGATAAC	0.0024	0.7		ACATAGG	0.00678	0.5
					59	ACATACC	0.00344	0.7		ACATAGA	0.00893	0.5
					60	GGATATT	0.00344	0.7		GCATATC	0.000348	0.4
					61	GAATATC	0.00452	0.7		TCATATC	0.0015	0.4
					62	GGATACA	0.00512	0.7		GTATATC	0.00512	0.4
					63	AGATACC	0.00678	0.7		TGATACG	0.00781	0.3
					64	CCATAAG	0.00725	0.7		CGATATT	0.00641	0.2
					65	ACATAAC	0.00781	0.7		TGATATC	0.00368	0.1
					66	CAATATC	0.00797	0.7		CGATATG	0.00843	0.1
					67	CTATAGT	0.00843	0.7
					68	GTATAGA	0.00893	0.7
					69	AGATATC	0.00893	0.7
					70	ACATACG	0.00961	0.7
					71	GCATAGA	0.00115	0.6
					72	GTATAGC	0.00193	0.6
					73	CCATACA	0.00452	0.6
					74	TTATAGC	0.00535	0.6
					75	GGATAAT	0.00575	0.6
					76	TGATAGA	0.00725	0.6
					77	GCATAGT	0.000348	0.5
					78	CCATACC	0.000463	0.5
					79	CCATAGT	0.000949	0.5
					80	TGATAGC	0.00135	0.5
					81	GCATACA	0.0022	0.5
					82	CCATATG	0.00452	0.5
					83	TGATAGG	0.00535	0.5
					84	GAATAGG	0.00641	0.5
					85	ACATAGG	0.00678	0.5
					86	ACATAGA	0.00893	0.5
					87	GGATAGC	0.000218	0.4
					88	GCATATC	0.000348	0.4
					89	GGATAGT	0.00115	0.4
					90	TCATATC	0.0015	0.4
					91	GGATACT	0.0022	0.4
					92	CCATAAC	0.0022	0.4
					93	CAATAGC	0.00397	0.4
					94	GAATAGT	0.00452	0.4
					95	GTATATC	0.00512	0.4
					96	CTATACC	0.00641	0.4
					97	GGATAAG	0.00781	0.4
					98	CAATAGT	0.00797	0.4
					99	AGATAGT	0.00893	0.4
					100	GCATACC	0.000108	0.3
					101	GCATAAC	0.000768	0.3
					102	CCATAGA	0.00283	0.3
					103	GGATAGA	0.0031	0.3
					104	GAATACC	0.0031	0.3
					105	TGATACG	0.00781	0.3
					106	GCATAGC	5.48e-05	0.2
					107	CCATAGC	0.000161	0.2
					108	GGATACC	0.000575	0.2
					109	AGATAGC	0.00452	0.2
					110	CGATATT	0.00641	0.2
					111	CGATAAT	0.00961	0.2
					112	GCATAGG	0.000575	0.1
					113	CGATACC	0.00168	0.1
					114	GGATAGG	0.00193	0.1
					115	CGATAGT	0.00283	0.1
					116	GGATACG	0.00344	0.1
					117	TGATATC	0.00368	0.1
					118	GCATAAG	0.00397	0.1
					119	CTATAGC	0.00409	0.1
					120	CGATACT	0.00452	0.1
					121	CGATAAC	0.00512	0.1
					122	CGATATG	0.00843	0.1
